# Supplementary material for: Genome-Wide Identification of Copy Number Variations in Chinese Holstein
Source: PLoS One. 2012 Nov 7;7(11):e48732. doi: 10.1371/journal.pone.0048732 (PMC3492429; doi:10.1371/journal.pone.0048732)
Supplement: Table S1 — The detailed feature of each CNVR identified in this study. (XLS) [file pone.0048732.s002.xls]

## Sheet: Table S1
Table S1: The detailed feature of each CNVR identified in this study
CNVR ID	Chr	Start	End	Length	No. SNPs	Type	No. Samples	Program	Frequency
1	1	21620366	21772051	151686	4	Loss	23	GADA PennCNV	1.43571
2	1	27314802	27415116	100315	3	Loss-Gain	25	GADA cnvPartition PennCNV	1.56055
3	1	32364122	32491090	126969	3	Loss	11	GADA PennCNV	0.686642
4	1	49221199	49267473	46275	3	Loss	4	GADA cnvPartition	0.249688
5	1	68100505	68188516	88012	3	Loss	104	GADA PennCNV	6.49189
6	1	94653903	94931081	277179	5	Loss	10	cnvPartition PennCNV	0.62422
7	1	105499698	105642857	143160	5	Loss	13	cnvPartition PennCNV	0.811486
8	1	119552230	119635905	83676	4	Loss	8	GADA PennCNV	0.499376
9	1	123116253	123444391	328139	7	Loss-Gain	133	GADA cnvPartition PennCNV	8.30212
10	2	8160689	8263019	102331	4	Loss	9	GADA PennCNV	0.561798
11	2	14945396	15082192	136797	3	Loss-Gain	19	GADA PennCNV	1.18602
12	2	22937268	23064598	127331	5	Loss	21	GADA cnvPartition PennCNV	1.31086
13	2	33883713	34068130	184418	5	Loss	4	GADA cnvPartition	0.249688
14	2	42004977	42359631	354655	8	Loss	177	GADA cnvPartition	11.0487
15	2	58310487	58580087	269601	9	Loss	67	GADA cnvPartition PennCNV	4.18227
16	2	62786374	62843801	57428	3	Loss	9	GADA PennCNV	0.561798
17	2	70838277	70962446	124170	4	Loss	48	GADA cnvPartition PennCNV	2.99625
18	2	116577787	116687683	109897	4	Loss-Gain	17	GADA PennCNV	1.06117
19	3	25305009	25375100	70092	3	Loss	4	GADA PennCNV	0.249688
20	3	82102948	82158713	55766	4	Loss-Gain	13	cnvPartition PennCNV	0.811486
21	3	84953503	85027213	73711	3	Loss	40	GADA PennCNV	2.49688
22	3	86997972	87074101	76130	4	Loss	20	GADA cnvPartition PennCNV	1.24844
23	4	18365092	18466020	100929	3	Loss	14	GADA PennCNV	0.873908
24	4	39908792	39988300	79509	3	Loss	13	GADA cnvPartition	0.811486
25	4	92759047	93076505	317459	8	Loss	40	GADA cnvPartition	2.49688
26	5	3563150	3858442	295293	10	Loss	63	GADA cnvPartition PennCNV	3.93258
27	5	99482753	99590539	107787	3	Loss	12	cnvPartition PennCNV	0.749064
28	6	334253	392105	57853	3	Loss-Gain	48	GADA PennCNV	2.99625
29	6	9612714	10046378	433665	8	Loss-Gain	24	GADA cnvPartition PennCNV	1.49813
30	6	10649427	10805965	156539	6	Loss-Gain	31	cnvPartition PennCNV	1.93508
31	6	12191816	12472475	280660	8	Loss	7	GADA cnvPartition PennCNV	0.436954
32	6	41242587	41323840	81254	4	Loss	5	GADA cnvPartition PennCNV	0.31211
33	6	49777467	49972460	194994	3	Loss	10	GADA PennCNV	0.62422
34	6	52526152	52602522	76371	4	Loss	31	GADA cnvPartition PennCNV	1.93508
35	6	53483562	53873256	389695	8	Loss	41	GADA cnvPartition PennCNV	2.5593
36	6	68565964	69032988	467025	10	Loss	4	GADA cnvPartition PennCNV	0.249688
37	6	78405834	78603001	197168	5	Loss	11	GADA cnvPartition PennCNV	0.686642
38	6	92179319	92240040	60722	3	Loss	21	GADA PennCNV	1.31086
39	6	106778581	106943665	165085	5	Loss	26	GADA cnvPartition PennCNV	1.62297
40	7	31202317	31326395	124079	4	Loss	16	GADA cnvPartition PennCNV	0.998752
41	7	40664183	40774650	110468	3	Loss	7	cnvPartition PennCNV	0.436954
42	7	40932160	41117963	185804	6	Loss	52	GADA cnvPartition PennCNV	3.24594
43	7	76167618	77479969	1312352	20	Loss	87	GADA cnvPartition PennCNV	5.43071
44	7	77669574	77792241	122668	4	Loss-Gain	36	GADA cnvPartition PennCNV	2.24719
45	7	86606192	87033496	427305	11	Loss-Gain	38	GADA cnvPartition PennCNV	2.37203
46	8	34049607	34694186	644580	13	Loss-Gain	168	GADA cnvPartition PennCNV	10.4869
47	8	97224195	97335528	111334	4	Loss	14	cnvPartition PennCNV	0.873908
48	8	97419092	97601765	182674	6	Loss	37	GADA cnvPartition PennCNV	2.30961
49	9	3681331	3758051	76721	3	Loss	63	GADA PennCNV	3.93258
50	9	5105860	5214443	108584	4	Loss	139	GADA PennCNV	8.67665
51	9	25805684	25863097	57414	3	Loss	285	GADA PennCNV	17.7903
52	9	53486207	53993831	507625	16	Loss	4	GADA cnvPartition PennCNV	0.249688
53	9	55738269	56005620	267352	7	Loss	89	GADA cnvPartition PennCNV	5.55556
54	9	57618812	57796886	178075	6	Loss	12	cnvPartition PennCNV	0.749064
55	10	20010707	20112403	101697	4	Loss-Gain	11	GADA PennCNV	0.686642
56	10	39757789	39953527	195739	6	Loss	434	GADA cnvPartition PennCNV	27.0911
57	10	41187572	41502843	315272	10	Loss	105	GADA cnvPartition PennCNV	6.55431
58	10	72521833	72720892	199060	8	Loss	20	GADA cnvPartition	1.24844
59	11	27816677	27892120	75444	4	Loss	9	GADA cnvPartition PennCNV	0.561798
60	11	35221483	35657776	436294	9	Loss	5	GADA cnvPartition	0.31211
61	11	49014267	49094686	80420	3	Loss	11	GADA PennCNV	0.686642
62	11	59370909	60264786	893878	13	Loss	72	GADA cnvPartition PennCNV	4.49438
63	11	109101258	109555307	454050	9	Loss	6	GADA PennCNV	0.374532
64	12	45149024	45202693	53670	3	Loss	16	GADA PennCNV	0.998752
65	12	62217122	62790152	573031	15	Loss	202	GADA cnvPartition PennCNV	12.6092
66	12	69335921	69506929	171009	3	Loss-Gain	13	GADA PennCNV	0.811486
67	12	69736017	69834276	98260	3	Loss-Gain	29	GADA PennCNV	1.81024
68	13	12959041	13160902	201862	6	Loss	15	cnvPartition PennCNV	0.93633
69	14	25332173	25566834	234662	9	Loss	15	cnvPartition PennCNV	0.93633
70	14	38197192	38323321	126130	3	Loss	12	cnvPartition PennCNV	0.749064
71	14	48343497	48480135	136639	5	Loss	32	GADA cnvPartition PennCNV	1.9975
72	14	58167696	58301731	134036	5	Loss	15	GADA cnvPartition	0.93633
73	14	75704071	75848911	144841	3	Loss	24	GADA PennCNV	1.49813
74	15	9138220	10179839	1041620	15	Loss	22	GADA cnvPartition PennCNV	1.37328
75	15	41707290	41793793	86504	4	Loss	11	cnvPartition PennCNV	0.686642
76	16	7853110	8334138	481029	13	Loss	85	GADA cnvPartition PennCNV	5.30587
77	16	8667472	9077474	410003	9	Loss	34	GADA cnvPartition PennCNV	2.12235
78	17	24499558	24689011	189454	6	Loss	33	GADA cnvPartition PennCNV	2.05993
79	17	32877145	32967063	89919	3	Loss	8	cnvPartition PennCNV	0.499376
80	18	27616358	28118087	501730	8	Loss-Gain	101	cnvPartition PennCNV	6.30462
81	18	37776085	37843836	67752	3	Loss	6	GADA cnvPartition	0.374532
82	19	12551499	12791444	239946	7	Loss-Gain	48	GADA cnvPartition PennCNV	2.99625
83	19	27321092	27388807	67716	3	Loss	6	GADA PennCNV	0.374532
84	20	31381193	31633249	252057	5	Loss	3	cnvPartition PennCNV	0.187266
85	20	45547098	45638443	91346	3	Loss	6	cnvPartition PennCNV	0.374532
86	21	9706511	9786681	80171	3	Loss	4	GADA PennCNV	0.249688
87	21	42149079	42546642	397564	8	Gain	8	cnvPartition PennCNV	0.499376
88	21	50894716	51238308	343593	6	Loss	6	GADA cnvPartition PennCNV	0.374532
89	23	26088059	26115067	27009	3	Loss-Gain	16	cnvPartition PennCNV	0.998752
90	23	44316695	44395669	78975	3	Loss	40	GADA PennCNV	2.49688
91	24	5775858	5995682	219825	8	Loss	58	GADA cnvPartition PennCNV	3.62047
92	26	1966808	2041729	74922	3	Loss	4	cnvPartition PennCNV	0.249688
93	26	19247318	19467081	219764	4	Loss	5	GADA PennCNV	0.31211
94	26	51020424	51094588	74165	3	Loss	4	GADA PennCNV	0.249688
95	27	10625653	11439825	814173	15	Loss	58	GADA cnvPartition PennCNV	3.62047
96	28	10781693	11127514	345822	5	Loss	18	GADA cnvPartition PennCNV	1.1236
97	28	19727620	19974075	246456	7	Loss	26	GADA cnvPartition PennCNV	1.62297
98	28	23989821	24968128	978308	19	Loss	352	GADA cnvPartition PennCNV	21.9725
99	28	35981582	36210456	228875	5	Loss	73	GADA cnvPartition PennCNV	4.5568
100	11	107803698	108096694	292997	8	loss	1	PennCNV
101	14	236532	483500	246969	7	loss	2	PennCNV
based on Btau_4.0 genome assembly (The Bovine Genome Sequencing and Analysis Consortium 2009)
