# Supplementary material for: Genome-Wide Identification of Copy Number Variations in Chinese Holstein
Source: PLoS One. 2012 Nov 7;7(11):e48732. doi: 10.1371/journal.pone.0048732 (PMC3492429; doi:10.1371/journal.pone.0048732)
Supplement: Table S2 — Annotation of genes in CNVRs detected in this study. (XLS) [file pone.0048732.s003.xls]

## Sheet: Table S2
Table S2: Annotation of genes in CNVRs detected in this study
CNVR ID	Chr.	Start	End	GeneID	Gene Symbol	Gene Location	GO	KEGG PATHWAY
1	1	21620366	21772051	no_gene_info
2	1	27314802	27415116	no_gene_info
3	1	32364122	32491090	no_gene_info
4	1	49221199	49267473	no_gene_info
5	1	68100505	68188516	540789	PARP14	Chr1:68098485-68145015
5	1	68100505	68188516	513211	HSPBAP1	Chr1:68150761-68206834	GO:0005737|GO:0006950
6	1	94653903	94931081	616200	LOC616200	Chr1:94811036-94818910	GO:0016620|GO:0055114	bta00010|bta01100|bta05010
7	1	105499698	105642857	no_gene_info
8	1	119552230	119635905	no_gene_info
9	1	123116253	123444391	no_gene_info
10	2	8160689	8263019	no_gene_info
11	2	14945396	15082192	784202	PPP1R1C	Chr2:14922918-15043819
12	2	22937268	23064598	538798	GPR155	Chr2:22969574-23008483
12	2	22937268	23064598	511983	SCRN3	Chr2:23014869-23046614	GO:0006508|GO:0016805
12	2	22937268	23064598	534057	LOC534057	Chr2:23046651-23087599
13	2	33883713	34068130	no_gene_info
14	2	42004977	42359631	no_gene_info
15	2	58310487	58580087	538378	LOC538378	Chr2:56953586-58477546	GO:0005509|GO:0005515|GO:0016020
16	2	62786374	62843801	534113	THSD7B	Chr2:62694320-62898379
17	2	70838277	70962446	617222	DPP10	Chr2:70240970-71099937
18	2	116577787	116687683	614729	WDFY1	Chr2:116551435-116603551	GO:0005515|GO:0005545|GO:0005634|GO:0005769|GO:0005829|GO:0008270|GO:0046872
18	2	116577787	116687683	532389	MRPL44	Chr2:116609278-116617850	GO:0003723|GO:0004519|GO:0004525|GO:0005515|GO:0005622|GO:0005739|GO:0005840|GO:0006396|GO:0016787
18	2	116577787	116687683	282521	SERPINE2	Chr2:116628082-116698501	GO:0004867|GO:0005102|GO:0007596|GO:0008285|GO:0009611|GO:0010466|GO:0010544|GO:0010757|GO:0010766|GO:0014067|GO:0021683|GO:0030308|GO:0031594|GO:0032940|GO:0033363|GO:0042177|GO:0042628|GO:0044421|GO:0045879|GO:0048505|GO:0050974|GO:0051966|GO:0060291|GO:0060384|GO:0061108|GO:0090331
19	3	25305009	25375100	513730	NOTCH2	Chr3:25138166-25306949	GO:0005509|GO:0005515|GO:0007219|GO:0007275|GO:0016020|GO:0016021|GO:0030154|GO:0050793	bta04320|bta04330
19	3	25305009	25375100	789317	LOC789317	Chr3:25361019-25363163	GO:0004222|GO:0005515|GO:0006508|GO:0008270
20	3	82102948	82158713	no_gene_info
21	3	84953503	85027213	100124505	PDE4B	Chr3:84657115-85109825		bta00230
21	3	84953503	85027213	768041	MGC137454	Chr3:84976935-85199624
22	3	86997972	87074101	no_gene_info
23	4	18365092	18466020	no_gene_info
24	4	39908792	39988300	282608	CACNA2D1	Chr4:39493989-40051896	GO:0005245|GO:0005515|GO:0005891|GO:0016020|GO:0016529|GO:0030315|GO:0051924	bta04010|bta04260|bta05410|bta05412|bta05414	bta04260|Cardiac muscle contraction|Organismal Systems; Circulatory System	bta05410|Hypertrophic cardiomyopathy (HCM)|Human Diseases; Cardiovascular Diseases	bta05412|Arrhythmogenic right ventricular cardiomyopathy (ARVC)|Human Diseases; Cardiovascular Diseases	bta05414|Dilated cardiomyopathy|Human Diseases; Cardiovascular Diseases
25	4	92759047	93076505	782604	LOC782604	Chr4:92981009-92982395
26	5	3563150	3858442	no_gene_info
27	5	99482753	99590539	no_gene_info
28	6	334253	392105	no_gene_info
29	6	9612714	10046378	784039	LOC784039	Chr6:9920684-9921507
30	6	10649427	10805965	no_gene_info
31	6	12191816	12472475	782938	LOC782938	Chr6:12173212-12275617
31	6	12191816	12472475	782976	LOC782976	Chr6:12279282-12300790
32	6	41242587	41323840	534164	SLIT2	Chr6:40949087-41354386	GO:0005509|GO:0005515	bta04360
33	6	49777467	49972460	no_gene_info
34	6	52526152	52602522	100139613	LOC100139613	Chr6:52531179-52533179
35	6	53483562	53873256	no_gene_info
36	6	68565964	69032988	507292	COMMD8	Chr6:68590265-68605786
36	6	68565964	69032988	536495	ATP10D	Chr6:68631772-68794570
36	6	68565964	69032988	527107	CORIN	Chr6:68797327-69054858	GO:0003824|GO:0004252|GO:0005044|GO:0005515|GO:0006508|GO:0016020|GO:0070008
36	6	68565964	69032988	783188	LOC783188	Chr6:68832872-68835077
37	6	78405834	78603001	no_gene_info
38	6	92179319	92240040	536269	MTHFD2L	Chr6:92092000-92236527		bta00630|bta00670|bta01100	bta00670|One carbon pool by folate|Metabolism; Metabolism of Cofactors and Vitamins	bta01100|Metabolic pathways|NA
39	6	106778581	106943665	no_gene_info
40	7	31202317	31326395	no_gene_info
41	7	40664183	40774650	787816	LOC787816	Chr7:40674088-40675026	GO:0004984|GO:0007186|GO:0016021	bta04740
41	7	40664183	40774650	100138262	LOC100138262	Chr7:40698071-40699017
41	7	40664183	40774650	100141193	LOC100141193	Chr7:40708166-40711495
41	7	40664183	40774650	508760	LOC508760	Chr7:40721105-40722043	GO:0004984|GO:0007186|GO:0016021	bta04740
41	7	40664183	40774650	100140531	LOC100140531	Chr7:40731311-40732134
41	7	40664183	40774650	787850	LOC787850	Chr7:40745095-40746030	GO:0004984|GO:0007186|GO:0016021	bta04740
41	7	40664183	40774650	787867	LOC787867	Chr7:40773803-40779534
42	7	40932160	41117963	787963	LOC787963	Chr7:40931466-40932404	GO:0004984|GO:0007186|GO:0016021
42	7	40932160	41117963	788002	LOC788002	Chr7:40994645-40995587
42	7	40932160	41117963	788011	LOC788011	Chr7:41029204-41030148		bta04740
42	7	40932160	41117963	513715	LOC513715	Chr7:41053926-41055895	GO:0004984|GO:0007186|GO:0016021
42	7	40932160	41117963	788041	LOC788041	Chr7:41069563-41070526
43	7	76167618	77479969	520262	LOC520262	Chr7:76986748-76987794
43	7	76167618	77479969	520085	LOC520085	Chr7:77000040-77000996
43	7	76167618	77479969	529626	MAGEB10	Chr7:77013274-77014320
44	7	77669574	77792241	no_gene_info
45	7	86606192	87033496	786319	LOC786319	Chr7:86955865-86959749
46	8	34049607	34694186	782336	LOC782336	Chr8:33939244-34138511
47	8	97224195	97335528	no_gene_info
48	8	97419092	97601765	281738	CYLC2	Chr8:97409233-97427436	GO:0005737|GO:0005856|GO:0007275|GO:0007283|GO:0030154|GO:0033150
49	9	3681331	3758051	no_gene_info
50	9	5105860	5214443	100139320	LOC100139320	Chr9:5175824-5284948
51	9	25805684	25863097	no_gene_info
52	9	53486207	53993831	781989	LOC781989	Chr9:53774277-53774921
53	9	55738269	56005620	515894	UFL1	Chr9:55714172-55780089	GO:0005515|GO:0005737|GO:0005783|GO:0016874|GO:0031397|GO:0032088|GO:0071568|GO:0071569
54	9	57618812	57796886	no_gene_info
55	10	20010707	20112403	no_gene_info
56	10	39757789	39953527	537506	MDGA2	Chr10:39849201-40351080	GO:0005515|GO:0016020
57	10	41187572	41502843	no_gene_info
58	10	72521833	72720892	511083	ACTR10	Chr10:72508667-72535066	GO:0005515|GO:0005737|GO:0005856|GO:0005869|GO:0007018
58	10	72521833	72720892	100170896	TRNAK-CUU	Chr10:72540174-72540246
58	10	72521833	72720892	505176	PSMA3	Chr10:72544205-72569476	GO:0004298|GO:0005515|GO:0005634|GO:0005737|GO:0006511|GO:0008233|GO:0015630|GO:0019773|GO:0051603	bta03050
58	10	72521833	72720892	531515	ARID4A	Chr10:72585815-72648800
58	10	72521833	72720892	525594	TOMM20L	Chr10:72664671-72677577
58	10	72521833	72720892	521073	TIMM9	Chr10:72677156-72693325	GO:0005515|GO:0005739|GO:0005743|GO:0015031|GO:0016020|GO:0042719|GO:0045039|GO:0046872|GO:0055085
58	10	72521833	72720892	533397	KIAA0586	Chr10:72691949-72827027
59	11	27816677	27892120	535601	SLC3A1	Chr11:27800739-27834357	GO:0003824|GO:0005743|GO:0005975|GO:0043169	bta04974
59	11	27816677	27892120	533479	PREPL	Chr11:27834216-27868571	GO:0004252|GO:0006508
59	11	27816677	27892120	786620	LOC786620	Chr11:27870796-28288976
60	11	35221483	35657776	no_gene_info
61	11	49014267	49094686	100141470	LOC100141470	Chr11:49024329-49085339
62	11	59370909	60264786	521137	LRRTM4	Chr11:60253835-60258591	GO:0005515
63	11	109101258	109555307	507554	RXRA	Chr11:109105377-109130544	GO:0003677|GO:0003700|GO:0003706|GO:0003707|GO:0004886|GO:0005515|GO:0005634|GO:0007507|GO:0010552|GO:0010553|GO:0030528|GO:0032526|GO:0042809|GO:0045941|GO:0048384|GO:0055010|GO:0055012|GO:0060038|GO:0060528|GO:0060687|GO:0070644	bta03320|bta04920|bta05160|bta05200|bta05216|bta05222|bta05223	bta04920|Adipocytokine signaling pathway|Organismal Systems; Endocrine System	bta05160|Hepatitis C|Human Diseases; Infectious Diseases	bta05200|Pathways in cancer|Human Diseases; Cancers	bta05216|Thyroid cancer|Human Diseases; Cancers	bta05222|Small cell lung cancer|Human Diseases; Cancers	bta05223|Non-small cell lung cancer|Human Diseases; Cancers
63	11	109101258	109555307	505436	CLIC3	Chr11:109293913-109298356
63	11	109101258	109555307	505435	C11H9ORF142	Chr11:109296342-109297914
63	11	109101258	109555307	514980	LOC514980	Chr11:109309386-109311109
63	11	109101258	109555307	286858	PTGDS	Chr11:109312183-109315283	GO:0001516|GO:0004667|GO:0005215|GO:0005488|GO:0005501|GO:0005576|GO:0005634|GO:0005737|GO:0005791|GO:0005794|GO:0006633|GO:0006810|GO:0016020|GO:0016853|GO:0031965|GO:0045187|GO:0048471	bta00590|bta01100	bta01100|Metabolic pathways|NA
63	11	109101258	109555307	789434	LCN12	Chr11:109341894-109344322
63	11	109101258	109555307	517356	C8G	Chr11:109349536-109350991		bta04610|bta05020|bta05146|bta05322	bta05020|Prion diseases|Human Diseases; Neurodegenerative Diseases	bta05146|Amoebiasis|Human Diseases; Infectious Diseases	bta05322|Systemic lupus erythematosus|Human Diseases; Immune System Diseases
63	11	109101258	109555307	517357	FBXW5	Chr11:109351865-109356107
63	11	109101258	109555307	512355	TRAF2	Chr11:109360198-109384668		bta04010|bta04141|bta04210|bta04622|bta04920|bta05160|bta05200|bta05222	bta04141|Protein processing in endoplasmic reticulum|Genetic Information Processing; Folding, Sorting and Degradation	bta04210|Apoptosis|Cellular Processes; Cell Growth and Death	bta04622|RIG-I-like receptor signaling pathway|Organismal Systems; Immune System	bta04920|Adipocytokine signaling pathway|Organismal Systems; Endocrine System	bta05160|Hepatitis C|Human Diseases; Infectious Diseases	bta05200|Pathways in cancer|Human Diseases; Cancers	bta05222|Small cell lung cancer|Human Diseases; Cancers
63	11	109101258	109555307	515380	EDF1	Chr11:109384992-109388900	GO:0005516|GO:0005634|GO:0005737|GO:0007275|GO:0030154|GO:0043565|GO:0045449
63	11	109101258	109555307	515379	MAMDC4	Chr11:109390068-109397554	GO:0005515|GO:0016020
63	11	109101258	109555307	618691	PHPT1	Chr11:109398856-109400300	GO:0004721|GO:0005737|GO:0016787	bta00051
63	11	109101258	109555307	521846	LOC521846	Chr11:109402947-109405874
63	11	109101258	109555307	508218	PARF	Chr11:109409111-109428206	GO:0000166|GO:0005525|GO:0005622|GO:0005634|GO:0005737|GO:0007264
63	11	109101258	109555307	618673	KIAA1984	Chr11:109428730-109436858
63	11	109101258	109555307	514305	TMEM141	Chr11:109439670-109441450	GO:0016020|GO:0016021
63	11	109101258	109555307	504893	LCN15	Chr11:109460254-109463916	GO:0005215|GO:0005488|GO:0006629
63	11	109101258	109555307	618665	LCN6	Chr11:109470398-109475338
63	11	109101258	109555307	524369	LCN10	Chr11:109476592-109487237	GO:0005488
63	11	109101258	109555307	511158	LCN1	Chr11:109492512-109495776	GO:0005215|GO:0005488
63	11	109101258	109555307	505681	MRPS2	Chr11:109512258-109515308	GO:0003735|GO:0005622|GO:0005739|GO:0006412|GO:0015935
63	11	109101258	109555307	618654	C11H9ORF116	Chr11:109516125-109522469
63	11	109101258	109555307	618652	LOC618652	Chr11:109525444-109530433
64	12	45149024	45202693	no_gene_info
65	12	62217122	62790152	616944	LOC616944	Chr12:62390040-62433842
65	12	62217122	62790152	100139482	LOC100139482	Chr12:62589349-62791697
66	12	69335921	69506929	784305	LOC784305	Chr12:69281524-69361739	GO:0000166|GO:0005524|GO:0016021|GO:0016887|GO:0042626|GO:0055085
66	12	69335921	69506929	531645	LOC531645	Chr12:69437920-69888723
67	12	69736017	69834276	531645	LOC531645	Chr12:69437920-69888723
68	13	12959041	13160902	no_gene_info
69	14	25332173	25566834	no_gene_info
70	14	38197192	38323321	no_gene_info
71	14	48343497	48480135	no_gene_info
72	14	58167696	58301731	519993	LRP12	Chr14:58095917-58186678
72	14	58167696	58301731	509241	DPYS	Chr14:58209503-58299412		bta00240|bta00410|bta00770|bta00983|bta01100	bta00410|beta-Alanine metabolism|Metabolism; Metabolism of Other Amino Acids	bta00770|Pantothenate and CoA biosynthesis|Metabolism; Metabolism of Cofactors and Vitamins	bta00983|Drug metabolism - other enzymes|Metabolism; Xenobiotics Biodegradation and Metabolism	bta01100|Metabolic pathways|NA
73	14	75704071	75848911	no_gene_info
74	15	9138220	10179839	529492	LOC529492	Chr15:10019585-10021281
75	15	41707290	41793793	510498	SBF2	Chr15:41408797-41732296
76	16	7853110	8334138	100170895	TRNAK-UUU	Chr16:8169050-8169122
77	16	8667472	9077474	787566	HMGB1P1	Chr16:8882034-8902262		bta03410
78	17	24499558	24689011	no_gene_info
79	17	32877145	32967063	no_gene_info
80	18	27616358	28118087	no_gene_info
81	18	37776085	37843836	no_gene_info
82	19	12551499	12791444	616699	LHX1	Chr19:12633923-12639465
82	19	12551499	12791444	504783	LOC504783	Chr19:12645233-12650533
82	19	12551499	12791444	786041	LHX1	Chr19:12682150-12687963
82	19	12551499	12791444	786013	AATF	Chr19:12693730-12801803
83	19	27321092	27388807	614312	DVL2	Chr19:27318478-27326432		bta04310|bta04330|bta04916|bta05200|bta05217	bta04330|Notch signaling pathway|Environmental Information Processing; Signal Transduction	bta04916|Melanogenesis|Organismal Systems; Endocrine System	bta05200|Pathways in cancer|Human Diseases; Cancers	bta05217|Basal cell carcinoma|Human Diseases; Cancers
83	19	27321092	27388807	539774	PHF23	Chr19:27327197-27331013	GO:0005515|GO:0008270|GO:0046872
83	19	27321092	27388807	327715	GABARAP	Chr19:27331958-27333889	GO:0000139|GO:0000226|GO:0000421|GO:0005515|GO:0005737|GO:0005764|GO:0005790|GO:0005794|GO:0005874|GO:0005875|GO:0005886|GO:0008017|GO:0015031|GO:0015629|GO:0048487|GO:0050811	bta04140
83	19	27321092	27388807	509192	CTDNEP1	Chr19:27334968-27341122	GO:0004722|GO:0005515|GO:0005634|GO:0005635|GO:0005783|GO:0005789|GO:0006470|GO:0006998|GO:0016020|GO:0016021|GO:0016787|GO:0031965
83	19	27321092	27388807	512976	C19H17ORF81	Chr19:27341879-27347616	GO:0005515
83	19	27321092	27388807	512975	CLDN7	Chr19:27347740-27349964	GO:0005198|GO:0005515|GO:0005886|GO:0005923|GO:0016021|GO:0016328|GO:0030054	bta04514|bta04530|bta04670|bta05160	bta04530|Tight junction|Cellular Processes; Cell Communication	bta04670|Leukocyte transendothelial migration|Organismal Systems; Immune System	bta05160|Hepatitis C|Human Diseases; Infectious Diseases
83	19	27321092	27388807	282359	SLC2A4	Chr19:27361755-27367509	GO:0000299|GO:0005215|GO:0005355|GO:0005515|GO:0005737|GO:0005768|GO:0005792|GO:0005886|GO:0005887|GO:0008643|GO:0009897|GO:0022891|GO:0030140|GO:0030659|GO:0042593|GO:0048471|GO:0050873|GO:0055085|GO:0070062	bta04910|bta04920|bta04930	bta04920|Adipocytokine signaling pathway|Organismal Systems; Endocrine System	bta04930|Type II diabetes mellitus|Human Diseases; Metabolic Diseases
83	19	27321092	27388807	614429	YBX2	Chr19:27367954-27373961
84	20	31381193	31633249	538255	HCN1	Chr20:30951612-31402729
85	20	45547098	45638443	no_gene_info
86	21	9706511	9786681	no_gene_info
87	21	42149079	42546642	100140328	SCFD1	Chr21:42111213-42302884
87	21	42149079	42546642	508575	G2E3	Chr21:42135028-42181002	GO:0000209|GO:0001824|GO:0004842|GO:0005515|GO:0005737|GO:0005794|GO:0008270|GO:0043066|GO:0046872
87	21	42149079	42546642	504316	COCH	Chr21:42442736-42456670	GO:0005515|GO:0005576|GO:0005615
87	21	42149079	42546642	516375	STRN3	Chr21:42459390-42519463
88	21	50894716	51238308	509374	LOC509374	Chr21:50928951-50929775	GO:0005515
88	21	50894716	51238308	784950	LOC784950	Chr21:50940739-50963514
88	21	50894716	51238308	782924	LOC782924	Chr21:51016388-51018323
88	21	50894716	51238308	100138454	LOC100138454	Chr21:51217083-51248877
89	23	26088059	26115067	no_gene_info
90	23	44316695	44395669	537594	PHACTR1	Chr23:43861317-44431701
91	24	5775858	5995682	no_gene_info
92	26	1966808	2041729	no_gene_info
93	26	19247318	19467081	537343	HPSE2	Chr26:19026684-19751486	GO:0003824|GO:0005975|GO:0016020|GO:0016798|GO:0043169	bta00531|bta01100	bta01100|Metabolic pathways|NA
94	26	51020424	51094588	615232	INPP5A	Chr26:51093089-51185466	GO:0004437	bta00562|bta01100|bta04070	bta01100|Metabolic pathways|NA	bta04070|Phosphatidylinositol signaling system|Environmental Information Processing; Signal Transduction
95	27	10625653	11439825	no_gene_info
96	28	10781693	11127514	281685	CHRM3	Chr28:10611738-11346715	GO:0004872|GO:0004930|GO:0004981|GO:0005886|GO:0007586|GO:0016021|GO:0016323|GO:0030054|GO:0045202|GO:0045211|GO:0045987	bta04020|bta04080|bta04810|bta04970|bta04971|bta04972	bta04080|Neuroactive ligand-receptor interaction|Environmental Information Processing; Signaling Molecules and Interaction	bta04810|Regulation of actin cytoskeleton|Cellular Processes; Cell Motility	bta04970|Salivary secretion|Organismal Systems; Digestive System	bta04971|Gastric acid secretion|Organismal Systems; Digestive System	bta04972|Pancreatic secretion|Organismal Systems; Digestive System
97	28	19727620	19974075	no_gene_info
98	28	23989821	24968128	539850	HNRNPH3	Chr28:23993331-24004273
98	28	23989821	24968128	539779	RUFY2	Chr28:24001488-24049254
98	28	23989821	24968128	540969	DNA2	Chr28:24053986-24092269		bta03030
98	28	23989821	24968128	282524	SLC25A16	Chr28:24100278-24127963	GO:0005488|GO:0005739|GO:0005743|GO:0016020|GO:0016021|GO:0055085
98	28	23989821	24968128	100139944	LOC100139944	Chr28:24136726-24137510
98	28	23989821	24968128	513640	LOC513640	Chr28:24160438-24274969
98	28	23989821	24968128	781771	LOC781771	Chr28:24230065-24231609
98	28	23989821	24968128	767587	CCAR1	Chr28:24286188-24332588	GO:0003676|GO:0051301
98	28	23989821	24968128	506979	STOX1	Chr28:24351833-24411598
98	28	23989821	24968128	534331	DDX50	Chr28:24418276-24451491	GO:0003723|GO:0004386|GO:0005524|GO:0005634
98	28	23989821	24968128	781917	DDX21	Chr28:24459683-24483101
98	28	23989821	24968128	527433	KBP	Chr28:24488008-24542669	GO:0005515|GO:0005739|GO:0006839|GO:0007275|GO:0007399|GO:0019894|GO:0030154
98	28	23989821	24968128	614824	HKDC1	Chr28:24795802-24835305
98	28	23989821	24968128	505988	SUPV3L1	Chr28:24849922-24874974
98	28	23989821	24968128	510574	VPS26A	Chr28:24878895-24904111	GO:0005515|GO:0005737|GO:0005768|GO:0005829|GO:0007034|GO:0010008|GO:0015031|GO:0016020|GO:0030904|GO:0042147
98	28	23989821	24968128	281771	HK1	Chr28:24941825-24993093	GO:0000166|GO:0004396|GO:0005524|GO:0005739|GO:0005741|GO:0005829|GO:0005975|GO:0006096|GO:0016020|GO:0016301|GO:0016740	bta00010|bta00051|bta00052|bta00500|bta00520|bta00524|bta01100|bta04910|bta04930|bta04973	bta00051|Fructose and mannose metabolism|Metabolism; Carbohydrate Metabolism	bta00052|Galactose metabolism|Metabolism; Carbohydrate Metabolism	bta00500|Starch and sucrose metabolism|Metabolism; Carbohydrate Metabolism	bta00520|Amino sugar and nucleotide sugar metabolism|Metabolism; Carbohydrate Metabolism	bta00524|Butirosin and neomycin biosynthesis|Metabolism; Biosynthesis of Other Secondary Metabolites	bta01100|Metabolic pathways|NA	bta04910|Insulin signaling pathway|Organismal Systems; Endocrine System	bta04930|Type II diabetes mellitus|Human Diseases; Metabolic Diseases	bta04973|Carbohydrate digestion and absorption|Organismal Systems; Digestive System
99	28	35981582	36210456	no_gene_info
100	11	107803698	108096694	519689	SEC16A	Chr11:107792880-107818149
100	11	107803698	108096694	767866	NOTCH1	Chr11:107860295-107896544	GO:0001701|GO:0001708|GO:0001837|GO:0001889|GO:0002040|GO:0003160|GO:0003180|GO:0003700|GO:0005515|GO:0005634|GO:0005737|GO:0005886|GO:0007368|GO:0007386|GO:0007409|GO:0007440|GO:0007492|GO:0007507|GO:0008284|GO:0008544|GO:0010001|GO:0010468|GO:0014807|GO:0016021|GO:0021915|GO:0030324|GO:0030514|GO:0030900|GO:0031069|GO:0031490|GO:0032582|GO:0035116|GO:0042640|GO:0043065|GO:0043066|GO:0043565|GO:…	bta04320|bta04330
100	11	107803698	108096694	613671	EGFL7	Chr11:108002207-108011384	GO:0005509|GO:0005515
100	11	107803698	108096694	790994	MIR126	Chr11:108009391-108009463
100	11	107803698	108096694	512112	AGPAT2	Chr11:108012038-108024897	GO:0001819|GO:0003841|GO:0005783|GO:0006654|GO:0008152|GO:0008415|GO:0008654|GO:0016020|GO:0016740	bta00561|bta00564|bta01100
100	11	107803698	108096694	539229	LOC539229	Chr11:108054311-108061365
100	11	107803698	108096694	789606	RPL9	Chr11:108065678-108086268	GO:0003735|GO:0005622|GO:0005840|GO:0006412|GO:0019843
101	14	236532	483500	493733	FOXH1	Chr14:239928-242419	GO:0000122|GO:0001568|GO:0001947|GO:0003146|GO:0003690|GO:0003700|GO:0003704|GO:0003705|GO:0005634|GO:0005667|GO:0007179|GO:0007368|GO:0008134|GO:0008301|GO:0009952|GO:0010159|GO:0010551|GO:0010843|GO:0016563|GO:0016566|GO:0019904|GO:0021508|GO:0032444|GO:0035054|GO:0042074|GO:0045944|GO:0048318|GO:0051090|GO:0070412
101	14	236532	483500	789523	LOC789523	Chr14:241219-249028
101	14	236532	483500	282612	CYHR1	Chr14:249944-263515	GO:0004842|GO:0005515|GO:0005635|GO:0005737|GO:0008270|GO:0046872|GO:0048471
101	14	236532	483500	505102	TONSL	Chr14:266557-277562	GO:0000724|GO:0005662|GO:0005737|GO:0031297|GO:0035101|GO:0042393|GO:0042555|GO:0043596
101	14	236532	483500	618785	VPS28	Chr14:278704-282724	GO:0005737|GO:0005768|GO:0005886|GO:0015031|GO:0031397|GO:0031902	bta04144
101	14	236532	483500	282703	CPSF1	Chr14:396499-404637	GO:0003723|GO:0003730|GO:0005515|GO:0005634|GO:0005654|GO:0005847|GO:0006378|GO:0006379
101	14	236532	483500	522614	ADCK5	Chr14:404677-418268
101	14	236532	483500	527884	GPR172B	Chr14:425960-428588	GO:0004872
101	14	236532	483500	512690	FBXL6	Chr14:428720-431721
101	14	236532	483500	789629	LOC789629	Chr14:432633-434381
101	14	236532	483500	282609	DGAT1	Chr14:444097-446810	GO:0004144|GO:0005783|GO:0005789|GO:0008374|GO:0016020|GO:0016021|GO:0016740	bta00561|bta00830|bta01100
101	14	236532	483500	506235	HSF1	Chr14:448053-453004	GO:0003677|GO:0003700|GO:0005634|GO:0005737|GO:0006355|GO:0006950|GO:0007283|GO:0008285|GO:0043565|GO:0045120
101	14	236532	483500	515056	BOP1	Chr14:467652-486604	GO:0000448|GO:0005515|GO:0005634|GO:0005730|GO:0006364|GO:0008283|GO:0042273|GO:0043021
101	14	236532	483500	615157	SCXA	Chr14:480388-482097
based on Btau_4.0 genome assembly (The Bovine Genome Sequencing and Analysis Consortium 2009)
