# Supplementary material for: Genome-Wide Identification of Copy Number Variations in Chinese Holstein
Source: PLoS One. 2012 Nov 7;7(11):e48732. doi: 10.1371/journal.pone.0048732 (PMC3492429; doi:10.1371/journal.pone.0048732)
Supplement: Table S3 — Information of the validated CNVRs or CNVs and the primers used in quantitative PCR analyses. (XLS) [file pone.0048732.s004.xls]

## Sheet: Table S3
Table S3 Information of the validated CNVRs or CNVs and the primers used in quantitative PCR analyses
	Information of the CNVRs or CNVs						Primers used in quantitative PCR analyses
	CNVR_No.	Chr.	Start	End	Length(bp)	Type	Primer_ID	Position (bp)	Length(bp)	Forward (5'-3')	Reverse (5'-3')
Confirmed CNVRs by qPCR	43	7	76167618	77479969	1312352	loss	7-1	77340564-77340752	189	ACCTGGATAGAGTGAAGATGGAAGA	TCGAGCCAATATGTGCTATGACTAA
	80	18	27616358	28118087	501730	both	18-1	27706849-27707030	182	CAAGTCAAATCACATCCCAACC	CCTACAAAGCAGCTCTGTCCAA
	84	20	31381193	31633249	99880	loss	20-1	31381099-31381243	145	GTGAAAAGGAGAGGAAGACAGAGAA	ACAAAATGGAAAAAAAAGTACAGCA
	78	17	24499558	24689011	189454	loss	17-3	24663902-24664026	125	GGTAAAAGATAGATGAGCAGCAAGA	TTACCCCTACAATCTCCAGTTCTTA
	100	11	107803698	108096694	292997	loss	11-2	108019866-108020017	152	AGGTGTGCCAGGGATGTTCG	CCTTGCCTTGCGGGGACTCT
	101	14	236532	483500	246969	loss	14-1	399223-399329	107	CTGGAAGGACAGGCGGGGG	CGGCTATGGCAAGAACGGG
control gene（BTF3）		20					G1	8484808-8482970	163	GGCAGCAAACACTTTCACCATT	AGCAAAACCGCTACTAGCAAACTC
based on Btau_4.0 genome assembly (The Bovine Genome Sequencing and Analysis Consortium 2009)
