# Supplementary material for: Genome-Wide Identification of Copy Number Variations in Chinese Holstein
Source: PLoS One. 2012 Nov 7;7(11):e48732. doi: 10.1371/journal.pone.0048732 (PMC3492429; doi:10.1371/journal.pone.0048732)
Supplement: Table S4 — Annotation of QTLs harbored within or partially overlapped with identified CNVRs across the bovine genome. (XLS) [file pone.0048732.s005.xls]

## Sheet: Table S4
Table S4: Annotation of QTLs harbored within identified CNVRs acorss the bovine genome
CNVR ID	Chr.	Start	End	QTL Info
1	1	21620366	21772051	Calving ease (direct) QTL 10633;Calving ease (maternal) QTL 10634;Body weight (birth) QTL 10635;Marbling score (EBV) QTL 10636;Height (mature) QTL 10637;Milk fat yield QTL 2499;Udder cleft QTL 1674
2	1	27314802	27415116	Calving ease (direct) QTL 10633;Calving ease (maternal) QTL 10634;Body weight (birth) QTL 10635;Marbling score (EBV) QTL 10636;Height (mature) QTL 10637;Udder cleft QTL 1674;Milk protein yield QTL 2500;Milk yield QTL 2501;Palmitoleic acid content QTL 12167;Body length QTL 13135;Withers height QTL 13136;Hip height QTL 13137;Chest girth QTL 13138
3	1	32364122	32491090	Udder cleft QTL 1674;Milk protein yield QTL 2500;Milk yield QTL 2501;Body weight (birth) QTL 10638;Weaning weight-maternal milk QTL 10639;Udder composite index QTL 3474
4	1	49221199	49267473	Body weight (birth) QTL 10638;Weaning weight-maternal milk QTL 10639;Milk protein yield QTL 2502;Milk yield QTL 2503
5	1	68100505	68188516	Marbling score (EBV) QTL 10641;Linoleic acid content QTL 12226;Linolenic acid content QTL 12227;Polyunsaturated fatty acid content QTL 12228;Body weight (yearling) QTL 1303;Body weight (slaughter) QTL 1308;Weaning weight-maternal milk QTL 10642;Subcutaneous fat QTL 4854
6	1	94653903	94931081	Bovine spongiform encephalopathy QTL 1736;Hindquarter proportions QTL 7124;Scrotal circumference QTL 10644
7	1	105499698	105642857	Bovine spongiform encephalopathy QTL 1736;Hindquarter proportions QTL 7124;Scrotal circumference QTL 10644
8	1	119552230	119635905	Milk yield QTL 2582;Body weight (weaning) QTL 10645;Calving ease (direct) QTL 10646
9	1	123116253	123444391	Milk yield QTL 2582;Chest width QTL 1450;Carcass weight QTL 10651
10	2	8160689	8263019	Body weight (yearling) QTL 1304;Kidney, pelvic, and heart fat percentage QTL 4857;Subcutaneous fat QTL 4517;Udder attachment QTL 1551;Thurl width QTL 1555;Linoleic acid content QTL 4855;Monounsaturated fatty acid content QTL 4859;Oleic/stearic acid ratio QTL 4862;Carcass weight QTL 10655;Body weight (birth) QTL 2751;Retail product yield QTL 2752;Ribeye area QTL 2753;Marbling score QTL 2755;Fat th…
11	2	14945396	15082192	Body weight (yearling) QTL 1304;Kidney, pelvic, and heart fat percentage QTL 4857;Subcutaneous fat QTL 4517;Milk fat yield QTL 1675;Lung percentage QTL 12152
12	2	22937268	23064598	Body weight (yearling) QTL 1304;Kidney, pelvic, and heart fat percentage QTL 4857;Subcutaneous fat QTL 4517;Milk fat yield QTL 1675;Lung percentage QTL 12152
13	2	33883713	34068130	Body weight (birth) QTL 10659;Dairy form QTL 1676;Milk protein yield QTL 1677
14	2	42004977	42359631	Body weight (birth) QTL 10659;Dairy form QTL 1676;Milk protein yield QTL 1677;Initial packed red blood cell volume QTL 10507;PCVI minus PCVF QTL 10508;PCVI minus PCVM QTL 10509;Minimum packed red blood cell volume QTL 10510;Percentage decrease in PCV up to day 150 after challenge QTL 10511;Percentage decrease in PCV up to day 100 after challenge QTL 10512;Body weight (initial) QTL 10513;Percentag…
15	2	58310487	58580087	Initial packed red blood cell volume QTL 10507;PCVI minus PCVF QTL 10508;PCVI minus PCVM QTL 10509;Minimum packed red blood cell volume QTL 10510;Percentage decrease in PCV up to day 150 after challenge QTL 10511;Percentage decrease in PCV up to day 100 after challenge QTL 10512;Body weight (initial) QTL 10513;Percentage decrease in body weight up to day 150 after challenge QTL 10514;Carcass weig…
16	2	62786374	62843801	Initial packed red blood cell volume QTL 10507;PCVI minus PCVF QTL 10508;PCVI minus PCVM QTL 10509;Minimum packed red blood cell volume QTL 10510;Percentage decrease in PCV up to day 150 after challenge QTL 10511;Percentage decrease in PCV up to day 100 after challenge QTL 10512;Body weight (initial) QTL 10513;Percentage decrease in body weight up to day 150 after challenge QTL 10514
17	2	70838277	70962446	Calving ease (maternal) QTL 10662;Marbling score (EBV) QTL 10663;Length of productive life QTL 2696
18	2	116577787	116687683	Carcass weight QTL 10668;Body weight (weaning) QTL 10671
19	3	25305009	25375100	Non-return rate (direct) QTL 5663;Milk fat percentage QTL 2594;Milk protein percentage QTL 2601;Carcass weight QTL 10682;Somatic cell score QTL 13229;Milk fat yield (daughter deviation) QTL 10129
20	3	82102948	82158713
21	3	84953503	85027213	Residual feed intake QTL 5317;Residual feed intake QTL 5328
22	3	86997972	87074101
23	4	18365092	18466020	Somatic cell count QTL 1500;Body depth QTL 1557;Body weight (birth) QTL 10704;Meat-to-bone ratio QTL 7064;Bone percentage QTL 7065
24	4	39908792	39988300
25	4	92759047	93076505	Clinical mastitis QTL 2491;Udder depth QTL 4972;Milk yield QTL 4716;Milk protein percentage QTL 4771
26	5	3563150	3858442	Milk protein percentage QTL 10438;Feed conversion ratio QTL 4410;Milk yield (EBV) QTL 6062;Milk protein yield (EBV) QTL 6063;Sirloin weight QTL 13183;Sirloin fat depth QTL 13184;Muscle pH QTL 13185;Juiciness QTL 13186;Milk yield QTL 13035;Milk fat percentage QTL 13036;Milk protein percentage QTL 13037;Milk protein yield QTL 13038;Milk fat yield QTL 13039;Body weight (weaning) QTL 13104;Adjusted W…
27	5	99482753	99590539	Height (mature) QTL 10738
28	6	334253	392105	Carcass weight QTL 10429;Height (yearling) QTL 10767;Moisture content QTL 4821;Productive life (EBV) QTL 6176;Productive life (EBV) QTL 6174;Milk protein percentage QTL 3412;Ribeye area QTL 10754;Fat thickness at the 12th rib QTL 10755;Marbling score (EBV) QTL 10756;Gestation length QTL 5388;Social separation--Walking/running QTL 7131;Stearic aldehyde content QTL 12232;Docosahexaenoic acid conten…
29	6	9612714	10046378	Milk protein percentage QTL 3412;Ribeye area QTL 10754;Fat thickness at the 12th rib QTL 10755;Marbling score (EBV) QTL 10756;Gestation length QTL 5388;Social separation--Walking/running QTL 7131;Stearic aldehyde content QTL 12232;Docosahexaenoic acid content QTL 12233;Omega-6 to omega-3 fatty acid ratio QTL 12234
30	6	10649427	10805965	Milk protein percentage QTL 3412;Ribeye area QTL 10754;Fat thickness at the 12th rib QTL 10755;Marbling score (EBV) QTL 10756;Gestation length QTL 5388;Social separation--Walking/running QTL 7131;Stearic aldehyde content QTL 12232;Docosahexaenoic acid content QTL 12233;Omega-6 to omega-3 fatty acid ratio QTL 12234;Degree of Spotting QTL 2426
31	6	12191816	12472475	Gestation length QTL 5388;Social separation--Walking/running QTL 7131;Stearic aldehyde content QTL 12232;Docosahexaenoic acid content QTL 12233;Omega-6 to omega-3 fatty acid ratio QTL 12234;Degree of Spotting QTL 2426;Body weight (weaning) QTL 10757
32	6	41242587	41323840	Milk fat percentage QTL 2514;Milk yield QTL 2586;Milk protein percentage QTL 2602;Milk fat percentage QTL 2724;Udder attachment QTL 10284;Teat placement QTL 10285;Body weight (birth) QTL 2618
33	6	49777467	49972460	Milk fat percentage QTL 2724;Milk fat yield QTL 9909;Milk fat percentage QTL 9910;Milk fat yield QTL 9911;Milk fat percentage QTL 9912;Body weight (weaning) QTL 10768;Milk protein percentage QTL 2725;Milk fat yield QTL 2731;Milk protein percentage QTL 2511;Calving ease (maternal) QTL 10769;Marbling score (EBV) QTL 10770;Residual feed intake QTL 5272
34	6	52526152	52602522	Body weight (weaning) QTL 10768;Milk fat yield QTL 2731;Milk protein percentage QTL 2511;Calving ease (maternal) QTL 10769;Marbling score (EBV) QTL 10770
35	6	53483562	53873256	Body weight (weaning) QTL 10768;Milk fat yield QTL 2731;Milk protein percentage QTL 2511;Calving ease (maternal) QTL 10769;Marbling score (EBV) QTL 10770
36	6	68565964	69032988	Marbling score (EBV) QTL 10770;Weaning weight-maternal milk QTL 10771
37	6	78405834	78603001	Milk yield QTL 2512;Milk protein yield QTL 2513;Milk fat percentage QTL 2595;Body weight (yearling) QTL 10765
38	6	92179319	92240040	Milk yield QTL 2512;Milk protein yield QTL 2513;Milk fat percentage QTL 2595;Milk protein percentage (daughter deviation) QTL 3708;Milk protein percentage (daughter deviation) QTL 3724;Milk yield QTL 10468;Milk fat percentage QTL 10469;Milk fat yield QTL 10470;Milk protein percentage QTL 10471;Milk protein yield QTL 10472;Milk yield QTL 13558;Milk protein yield QTL 13559;Milk alpha-lactalbumin co…
39	6	106778581	106943665	Milk fat yield QTL 1518;Calving ease (direct) QTL 1681;Milk protein yield (daughter deviation) QTL 10145;Milk protein yield (daughter deviation) QTL 10205
40	7	31202317	31326395	Residual feed intake QTL 4421
41	7	40664183	40774650	Muscle compression QTL 4876;Tenderness score QTL 4877;PCVF minus PCVM QTL 10516;Body weight (mean) QTL 10517;Percentage decrease in body weight up to day 150 after challenge QTL 10518;Parasites natural logarithm of mean number QTL 10519;Parasite detection rate QTL 10520;Weaning weight-maternal milk QTL 10794;Somatic cell score QTL 2770;Somatic cell score (PTA) QTL 3711;Dry matter intake QTL 5348;…
42	7	40932160	41117963	Muscle compression QTL 4876;Tenderness score QTL 4877;PCVF minus PCVM QTL 10516;Body weight (mean) QTL 10517;Percentage decrease in body weight up to day 150 after challenge QTL 10518;Parasites natural logarithm of mean number QTL 10519;Parasite detection rate QTL 10520;Weaning weight-maternal milk QTL 10794;Somatic cell score QTL 2770;Somatic cell score (PTA) QTL 3711;Dry matter intake QTL 5348;…
43	7	76167618	77479969	Carcass weight QTL 10800;Body depth QTL 1570;Foot angle QTL 1571;Strength QTL 1682;Fat thickness at the 12th rib QTL 10801;Body weight (mature) QTL 10802;Twinning rate (EBV) QTL 10092;Twinning rate (EBV) QTL 10093
44	7	77669574	77792241	Carcass weight QTL 10800;Body depth QTL 1570;Foot angle QTL 1571;Strength QTL 1682;Fat thickness at the 12th rib QTL 10801;Body weight (mature) QTL 10802
45	7	86606192	87033496	Body depth QTL 1570;Foot angle QTL 1571;Strength QTL 1682;Weaning weight-maternal milk QTL 10803;Milk yield QTL 4723;Milk protein percentage QTL 4783
46	8	34049607	34694186	Adhesion QTL 4878
47	8	97224195	97335528	Height (mature) QTL 10835;Ribeye area QTL 10836;Marbling score (EBV) QTL 10837;Calving ease (maternal) QTL 10838;Calving ease (direct) QTL 10839;Structural soundness (legs, feet, penis, and prepuce) QTL 1685;Twinning QTL 1718
48	8	97419092	97601765	Height (mature) QTL 10835;Ribeye area QTL 10836;Marbling score (EBV) QTL 10837;Calving ease (maternal) QTL 10838;Calving ease (direct) QTL 10839;Structural soundness (legs, feet, penis, and prepuce) QTL 1685;Twinning QTL 1718
49	9	3681331	3758051	Body weight (yearling) QTL 10846;Clinical mastitis QTL 10110
50	9	5105860	5214443	Body weight (yearling) QTL 10846;Clinical mastitis QTL 10110
51	9	25805684	25863097	Marbling score (EBV) QTL 10850;Body weight (yearling) QTL 10851;Body weight (weaning) QTL 10852;Calving ease (maternal) QTL 10853;Heel depth QTL 3501;Dairy capacity composite index QTL 4940;Marbling score QTL 6278;Social separation--Vocalization QTL 7135
52	9	53486207	53993831	Scrotal circumference QTL 10854;Milk fat yield (daughter deviation) QTL 10217;Milk protein yield (daughter deviation) QTL 10218;Milk protein percentage QTL 2558;Milk protein yield QTL 1522;General disease resistance QTL 1745;Milk fat yield (daughter deviation) QTL 3744
53	9	55738269	56005620	Scrotal circumference QTL 10854;Milk fat yield (daughter deviation) QTL 10217;Milk protein yield (daughter deviation) QTL 10218;Milk protein percentage QTL 2558;Milk protein yield QTL 1522;General disease resistance QTL 1745;Milk fat yield (daughter deviation) QTL 3744;Body weight (birth) QTL 13107;Body length QTL 13108;Chest girth QTL 13109;Body weight (yearling) QTL 13110;Body length QTL 13111;…
54	9	57618812	57796886	Scrotal circumference QTL 10854;Milk fat yield (daughter deviation) QTL 10217;Milk protein yield (daughter deviation) QTL 10218;Milk protein percentage QTL 2558;Milk protein yield QTL 1522;General disease resistance QTL 1745;Milk fat yield (daughter deviation) QTL 3744
55	10	20010707	20112403	Carcass weight QTL 4524;Subcutaneous fat QTL 7092;Social separation--Vocalization QTL 7137;Ribeye area QTL 10865;Body weight (weaning) QTL 10867;Body weight (birth) QTL 10868
56	10	39757789	39953527	Body depth QTL 1578;Strength QTL 1580;Subcutaneous fat QTL 7093;Meat percentage QTL 7094;Body weight (mature) QTL 10872;Marbling score (EBV) QTL 10874
57	10	41187572	41502843	Body depth QTL 1578;Strength QTL 1580;Subcutaneous fat QTL 7093;Meat percentage QTL 7094;Body weight (mature) QTL 10872;Marbling score (EBV) QTL 10874
58	10	72521833	72720892	Milk fat yield (daughter deviation) QTL 10219;Tenderness score QTL 4826;Height (yearling) QTL 10875;Calving ease (direct) QTL 1690;Teat length QTL 1691;Somatic cell count QTL 1692
59	11	27816677	27892120	Body weight (weaning) QTL 1302;Gastrointestinal nematode burden QTL 12021;Ribeye area QTL 10893
60	11	35221483	35657776	Body weight (weaning) QTL 1302;Gastrointestinal nematode burden QTL 12021;Ribeye area QTL 10893;Milk yield QTL 4728
61	11	49014267	49094686	Body weight (weaning) QTL 10898;Behavior QTL 1495;Marbling score (EBV) QTL 10901;Weaning weight-maternal milk QTL 10899;Body weight (birth) QTL 10900
62	11	59370909	60264786	Body weight (weaning) QTL 10898;Weaning weight-maternal milk QTL 10899;Body weight (birth) QTL 10900;Stearic acid content QTL 12202
63	11	109101258	109555307
64	12	45149024	45202693	Ribeye area QTL 10921;Body weight (birth) QTL 10922;Body weight (mature) QTL 10923;Stillbirth (maternal) QTL 11354;Height (mature) QTL 10925;Body weight (yearling) QTL 10926;Interval to first estrus after calving QTL 5031
65	12	62217122	62790152	Height (mature) QTL 10925;Body weight (yearling) QTL 10926;Teat placement QTL 3418;Weaning weight-maternal milk QTL 10924
66	12	69335921	69506929	Dystocia (direct) QTL 11355
67	12	69736017	69834276	Dystocia (direct) QTL 11355;Milk fat yield QTL 5052
68	13	12959041	13160902	Fat thickness at the 12th rib QTL 10936;Body weight (weaning) QTL 10937;Milk yield QTL 4735;Somatic cell score QTL 13239
69	14	25332173	25566834	Carcass weight QTL 10960;Milk fat percentage QTL 2732;Milk fat yield QTL 2733;Somatic cell score QTL 2734;Somatic cell score QTL 2776;Calving ease (maternal) QTL 10959;Fat thickness at the 12th rib QTL 10961;Height (mature) QTL 10962;Ribeye area QTL 10964;Beef flavor intensity QTL 4834;Rump angle QTL 1592;Milk fat yield QTL 2676;Carcass weight QTL 1375;Pre-weaning average daily gain QTL 2630
70	14	38197192	38323321	Body weight (birth) QTL 2628;Pre-weaning average daily gain QTL 2631;Post-weaning average daily gain QTL 2635;Daughter pregnancy rate QTL 1695;Milk protein percentage QTL 1697;Milk yield QTL 1698;Fat thickness at the 12th rib QTL 10965;Carcass weight QTL 10966
71	14	48343497	48480135	Daughter pregnancy rate QTL 1695;Milk protein percentage QTL 1697;Milk yield QTL 1698;Teat placement QTL 1591;Udder cleft QTL 1593;Ribeye area QTL 10968;Milk yield (EBV) QTL 6209
72	14	58167696	58301731	Foot angle QTL 1590;Body weight (birth) QTL 2629
73	14	75704071	75848911	Milk fat yield QTL 1524;Percentage decrease in PCV up to day 100 after challenge QTL 10527;Milk protein yield QTL 2677;Udder width QTL 1696;Fat thickness at the 12th rib QTL 10976;Milk yield (EBV) QTL 6207;Age at puberty (EBV) QTL 6215;Milk protein percentage QTL 4797;Carcass weight QTL 10974;Milk yield QTL 4741
74	15	9138220	10179839	Height (mature) QTL 10979;Marbling score (EBV) QTL 10980;Weaning weight-maternal milk QTL 10981;Myristic acid content QTL 12172;Marbling score (EBV) QTL 13151;Milk fat yield QTL 1528;Milk energy yield QTL 1529;Milk protein yield (EBV) QTL 6103
75	15	41707290	41793793	Udder attachment QTL 1596;Stature QTL 1598;Udder depth QTL 1601;Somatic cell score QTL 2678
76	16	7853110	8334138	Somatic cell score (EBV) QTL 6221;Feed conversion ratio QTL 11458;Height (mature) QTL 11010;Weaning weight-maternal milk QTL 11011;305 days milk yield QTL 4504;Milk protein yield QTL 4505;Fat thickness at the 12th rib QTL 11014;Marbling score (EBV) QTL 11012;Body weight (birth) QTL 11013;Calving ease (direct) QTL 11015;Body weight (weaning) QTL 11016;Body weight (mature) QTL 11017;Height (yearlin…
77	16	8667472	9077474	Somatic cell score (EBV) QTL 6221;Feed conversion ratio QTL 11458;305 days milk yield QTL 4504;Milk protein yield QTL 4505;Fat thickness at the 12th rib QTL 11014;Marbling score (EBV) QTL 11012;Body weight (birth) QTL 11013;Calving ease (direct) QTL 11015;Body weight (weaning) QTL 11016;Body weight (mature) QTL 11017;Height (yearling) QTL 11018
78	17	24499558	24689011	Fat percentage QTL 1356;PCVI minus PCVF QTL 10531;PCVF minus PCVM QTL 10532;PCV variance QTL 10533;Final packed red blood cell volume QTL 10534;Percentage decrease in PCV up to day 150 after challenge QTL 10535;Percentage decrease in PCV up to day 100 after challenge QTL 10536;Milk yield QTL 4744
79	17	32877145	32967063	Calving ease (direct) QTL 1611;Udder height QTL 1612
80	18	27616358	28118087	Ribeye area QTL 11062;Udder attachment QTL 1614;Udder height QTL 1615;Udder depth QTL 1616;Udder composite index QTL 1617;Length of productive life QTL 3555;Somatic cell score QTL 3556;Myofibrillar fragmentation index QTL 4840;Milk yield QTL 2716;Body weight (weaning) QTL 11063;Carcass weight QTL 1314;Shear force QTL 13093;Shear force QTL 13094;Moisture content QTL 13095
81	18	37776085	37843836	Udder attachment QTL 1614;Udder height QTL 1615;Udder depth QTL 1616;Udder composite index QTL 1617;Milk yield QTL 2716;Body weight (weaning) QTL 11063;Length of productive life QTL 3557;Pregnancy rate QTL 3558;Omega-6 to omega-3 fatty acid ratio QTL 12249;Age at puberty (EBV) QTL 6223
82	19	12551499	12791444	Body weight (mature) QTL 11083;Dystocia (maternal) QTL 11368;Dystocia (direct) QTL 11369;Somatic cell score QTL 3623;Fat thickness QTL 3548;Calf size QTL 4668;Milk fat percentage QTL 10444;Milk protein percentage QTL 10445;Stearic acid content QTL 1396;Oleic acid content QTL 1397;Unsaturated fatty acid content QTL 1398;Unsaturated to saturated fatty acid ratio QTL 1399;Body weight (mature) QTL 11…
83	19	27321092	27388807	Fat thickness QTL 3548;Calf size QTL 4668;Body weight (mature) QTL 11075;Body weight (yearling) QTL 11076;Marbling score (EBV) QTL 11077;Ribeye area QTL 1395;Caproic acid percentage in milk QTL 10022
84	20	31381193	31633249	Milk fat percentage QTL 2747;Milk protein percentage QTL 2748;Milk yield QTL 2749;Heat intensity QTL 5016;PCVI minus PCVM QTL 10537;PCV variance QTL 10538;Percentage decrease in PCV up to day 150 after challenge QTL 10539;Percentage decrease in body weight up to day 150 after challenge QTL 10540;Parasites natural logarithm of mean number QTL 10541;Milk protein percentage (daughter deviation) QTL …
85	20	45547098	45638443	Height (mature) QTL 11106;Carcass weight QTL 11107;Calving ease (direct) QTL 11108;Flight from feeder QTL 7146;Milk protein percentage QTL 2566;Milk yield QTL 2684;Milk protein percentage QTL 2685;Residual feed intake QTL 4387;Milk protein percentage QTL 4804;Residual feed intake QTL 5103;Residual feed intake QTL 5104;Feed conversion ratio QTL 5105;Dry matter intake QTL 5106
86	21	9706511	9786681	Body weight (birth) QTL 2640;Stillbirth (maternal) QTL 11389;Clinical mastitis QTL 5451;Somatic cell count QTL 1708;Milk yield QTL 2589;Pre-weaning average daily gain QTL 2642
87	21	42149079	42546642	Body weight (birth) QTL 1358;Carcass weight QTL 11124;Fat thickness at the 12th rib QTL 11125;Calving ease (direct) QTL 11126;Milk protein percentage QTL 13543;Somatic Cell Count QTL 13544;Conformation score QTL 13545;Angularity QTL 13546;Residual feed intake QTL 4463
88	21	50894716	51238308	Body weight (birth) QTL 1358;Calving ease (direct) QTL 11126
89	23	26088059	26115067	Twinning QTL 1762;Milk yield QTL 3630;Body weight (birth) QTL 2644;Pre-weaning average daily gain QTL 2648;Teat placement QTL 1635;Milk protein percentage QTL 4809;Productive life (PTA) QTL 3719;Milk fat yield QTL 2567
90	23	44316695	44395669	Milk yield QTL 3630;Abomasum displacement QTL 5126;Body weight (weaning) QTL 11176;Milk fat yield QTL 2569;Average Daily Gain QTL 4465;Udder depth QTL 4990;Calving ease (direct) QTL 1633
91	24	5775858	5995682	Chest depth QTL 3496;Residual feed intake QTL 4473;Body depth QTL 1640;Body form composite index QTL 1641;Calving ease (direct) QTL 1642;Strength QTL 1644
92	26	1966808	2041729	Ribeye area QTL 11220;Body weight (yearling) QTL 11221;Average Daily Gain QTL 7109;Retail product yield QTL 1405;Gestation length QTL 5372;Milk protein yield QTL 10454;Height (mature) QTL 11219;Marbling score (EBV) QTL 11222;Carcass weight QTL 11224;Somatic cell score QTL 2689;Milk yield QTL 11701;Milk protein yield QTL 11702;Milk yield QTL 4756
93	26	19247318	19467081	Somatic cell score QTL 2689;Milk yield QTL 11701;Milk protein yield QTL 11702;Udder attachment QTL 4648;Milk fat percentage QTL 2735;Milk fat yield QTL 3636;Milk protein yield QTL 3638;Height (yearling) QTL 11226;Percentage decrease in PCV up to day 150 after challenge QTL 10548;Percentage decrease in PCV up to day 100 after challenge QTL 10549;BWF scaled by BWI QTL 10550;Body weight (mean) QTL 1…
94	26	51020424	51094588	Milk yield QTL 3633;Milk fat yield QTL 3635;Milk protein yield QTL 3637
95	27	10625653	11439825	Heart percentage QTL 12166;Marbling score QTL 1342;Milk fat yield QTL 2690;Somatic Cell Count QTL 2712;Carcass weight QTL 11245;Body weight (mature) QTL 11246;Dairy capacity composite index QTL 3384;Dairy capacity composite index QTL 3396
96	28	10781693	11127514	Carcass weight QTL 11272;Feed conversion ratio QTL 4401;Residual feed intake QTL 4402;Body weight (initial) QTL 10557;Body weight (mean) QTL 10558;Milk fat yield (EBV) QTL 6232;Milk protein yield (EBV) QTL 6235;Marbling score (EBV) QTL 11270;Fat thickness at the 12th rib QTL 11264;Feed conversion ratio QTL 5316;Weaning weight-maternal milk QTL 11266;Coat color QTL 9932;Coat color QTL 9933;Udder a…
97	28	19727620	19974075	Fat thickness at the 12th rib QTL 11264;Feed conversion ratio QTL 5316;Milk protein percentage (EBV) QTL 10017;Stillbirth (maternal) QTL 4679;Body weight (mature) QTL 11273;Structural soundness (legs, feet, penis, and prepuce) QTL 1660;Udder height QTL 1661;Udder composite index QTL 1663;Milk yield QTL 2691
98	28	23989821	24968128	Feed conversion ratio QTL 5316;Stillbirth (maternal) QTL 4679;Body weight (mature) QTL 11273;Structural soundness (legs, feet, penis, and prepuce) QTL 1660;Udder height QTL 1661;Udder composite index QTL 1663;Milk yield QTL 2691;Body weight (birth) QTL 11274;Scrotal circumference QTL 11276;Height (yearling) QTL 11277;Carcass weight QTL 11265
99	28	35981582	36210456	Foot angle QTL 1657;Structural soundness (legs, feet, penis, and prepuce) QTL 1658;Palmitoleic/palmitic acid ratio QTL 4875;Milk yield QTL 4760;Milk protein percentage QTL 4816;Milk yield QTL 4761;Somatic cell score QTL 13248
100	11	107803698	108096694
101	14	236532	483500	Somatic cell score QTL 4884;Milk yield (daughter deviation) QTL 10167;Milk yield QTL 1523;Milk fat percentage QTL 3172;Milk yield QTL 3181;Milk fat yield QTL 3182;Milk protein yield QTL 3183;Milk fat percentage QTL 3184;Milk protein percentage QTL 3185;Milk fat yield QTL 3365;Milk protein yield QTL 3366;Milk yield QTL 3367;Milk yield QTL 3609;Milk fat yield QTL 3612;Milk fat yield QTL 3613;Milk y…
based on Btau_4.0 genome assembly (The Bovine Genome Sequencing and Analysis Consortium 2009)
