# Supplementary material for: Genome-Wide Identification of Copy Number Variations in Chinese Holstein
Source: PLoS One. 2012 Nov 7;7(11):e48732. doi: 10.1371/journal.pone.0048732 (PMC3492429; doi:10.1371/journal.pone.0048732)
Supplement: Table S5 — High Conservation Elements (HCE) in CNVRs detected in this study. (XLS) [file pone.0048732.s006.xls]

## Sheet: Table S5
Table S5: High Conservation Elements (HCE) in CNVRs detected in this study
CNVR ID	Chr.	Start	End	No. HCE
1	1	21620366	21772051	75
2	1	27314802	27415116	49
3	1	32364122	32491090	22
4	1	49221199	49267473	8
5	1	68100505	68188516	42
6	1	94653903	94931081	82
7	1	105499698	105642857	13
8	1	119552230	119635905	47
9	1	123116253	123444391	153
10	2	8160689	8263019	11
11	2	14945396	15082192	40
12	2	22937268	23064598	95
13	2	33883713	34068130	110
14	2	42004977	42359631	89
15	2	58310487	58580087	45
16	2	62786374	62843801	16
17	2	70838277	70962446	25
18	2	116577787	116687683	33
19	3	25305009	25375100	8
20	3	82102948	82158713	7
21	3	84953503	85027213	14
22	3	86997972	87074101	27
23	4	18365092	18466020	17
24	4	39908792	39988300	27
25	4	92759047	93076505	68
26	5	3563150	3858442	35
27	5	99482753	99590539	27
28	6	334253	392105	5
29	6	9612714	10046378	19
30	6	10649427	10805965	20
31	6	12191816	12472475	34
32	6	41242587	41323840	49
33	6	49777467	49972460	34
34	6	52526152	52602522	29
35	6	53483562	53873256	64
36	6	68565964	69032988	113
37	6	78405834	78603001	33
38	6	92179319	92240040	20
39	6	106778581	106943665	21
40	7	31202317	31326395	7
41	7	40664183	40774650	18
42	7	40932160	41117963	9
43	7	76167618	77479969	390
44	7	77669574	77792241	31
45	7	86606192	87033496	56
46	8	34049607	34694186	91
47	8	97224195	97335528	9
48	8	97419092	97601765	16
49	9	3681331	3758051	1
50	9	5105860	5214443	4
51	9	25805684	25863097	11
52	9	53486207	53993831	295
53	9	55738269	56005620	67
54	9	57618812	57796886	43
55	10	20010707	20112403	51
56	10	39757789	39953527	42
57	10	41187572	41502843	47
58	10	72521833	72720892	128
59	11	27816677	27892120	43
60	11	35221483	35657776	41
61	11	49014267	49094686	28
62	11	59370909	60264786	94
63	11	109101258	109555307	171
64	12	45149024	45202693	9
65	12	62217122	62790152	77
66	12	69335921	69506929	34
67	12	69736017	69834276	37
68	13	12959041	13160902	55
69	14	25332173	25566834	123
70	14	38197192	38323321	32
71	14	48343497	48480135	32
72	14	58167696	58301731	57
73	14	75704071	75848911	22
74	15	9138220	10179839	62
75	15	41707290	41793793	18
76	16	7853110	8334138	29
77	16	8667472	9077474	23
78	17	24499558	24689011	31
79	17	32877145	32967063	15
80	18	27616358	28118087	154
81	18	37776085	37843836	26
82	19	12551499	12791444	191
83	19	27321092	27388807	92
84	20	31381193	31633249	40
85	20	45547098	45638443	14
86	21	9706511	9786681	44
87	21	42149079	42546642	155
88	21	50894716	51238308	47
89	23	26088059	26115067	1
90	23	44316695	44395669	38
91	24	5775858	5995682	41
92	26	1966808	2041729	3
93	26	19247318	19467081	70
94	26	51020424	51094588	5
95	27	10625653	11439825	173
96	28	10781693	11127514	69
97	28	19727620	19974075	55
98	28	23989821	24968128	437
99	28	35981582	36210456	30
100	11	107803698	108096694	142
101	14	236532	483500	206
