# Supplementary material for: Genome-Wide Identification of Copy Number Variations in Chinese Holstein
Source: PLoS One. 2012 Nov 7;7(11):e48732. doi: 10.1371/journal.pone.0048732 (PMC3492429; doi:10.1371/journal.pone.0048732)
Supplement: Table S6 — Gene content in the CNVRs and comparison with genes involved in Human Database of Genomic Variants. (XLS) [file pone.0048732.s007.xls]

## Sheet: Table S6
Table S6：Gene content in the CNVRs and comparison with genes involved in Human Database of Genomic Variants
CNVR ID	NCBI Gene ID	Associated Gene Name	Gene Location	Variation ID of human	Go annotation
5	540789	PARP14	Chr1:68098485-68145015	Variation_91503
5	513211	HSPBAP1	Chr1:68150761-68206834	Variation_79870,Variation_91503,Variation_91504,Variation_91505,Variation_115828	GO:0005737//cytoplasm//cellular_component//All of the contents of a cell excluding the plasma membrane and nucleus, but including other subcellular structures.	GO:0006950//response to stress//biological_process//A change in state or activity of a cell or an organism (in terms of movement, secretion, enzyme production, gene expression, etc.) as a result of a disturbance in organismal or cellular homeostasis, usually, but not necessarily, exogenous (e.g. temperature, humidity, ionizing radiation).
6	616200	LOC616200	Chr1:94811036-94818910		GO:0016620//oxidoreductase activity, acting on the aldehyde or oxo group of donors, NAD or NADP as acceptor//molecular_function//Catalysis of an oxidation-reduction (redox) reaction in which an aldehyde or ketone (oxo) group acts as a hydrogen or electron donor and reduces NAD or NADP.	GO:0055114//oxidation reduction//biological_process//The process of removal or addition of one or more electrons with or without the concomitant removal or addition of a proton or protons.	bta00010//Glycolysis / Gluconeogenesis - Bos taurus (cow)//Metabolism; Carbohydrate Metabolism//Glycolysis is the process of converting glucose into pyruvate and generating small amounts of ATP (energy) and NADH (reducing power). It is a central pathway that produces important precursor metabolites: six-carbon compounds of glucose-6P and fructose-6P and three-carbon compounds of glycerone-P, glyc…	bta01100//Metabolic pathways - Bos taurus (cow)//NA//NA	bta05010//Alzheimer's disease - Bos taurus (cow)//Human Diseases; Neurodegenerative Diseases//Alzheimer's disease (AD) is a chronic disorder that slowly destroys neurons and causes serious cognitive disability. AD is associated with senile plaques and neurofibrillary tangles (NFTs). Amyloid-beta (Abeta), a major component of senile plaques, has various pathological effects on cell and organelle f…
11	784202	PPP1R1C	Chr2:14922918-15043819	Variation_98073
12	538798	GPR155	Chr2:22969574-23008483
12	511983	SCRN3	Chr2:23014869-23046614		GO:0006508//proteolysis//biological_process//The chemical reactions and pathways resulting in the breakdown of a protein by the destruction of the native, active configuration, with the hydrolysis of peptide bonds.	GO:0016805//dipeptidase activity//molecular_function//Catalysis of the hydrolysis of a dipeptide.
12	534057	LOC534057	Chr2:23046651-23087599
15	538378	LOC538378	Chr2:56953586-58477546		GO:0005509//calcium ion binding//molecular_function//Interacting selectively and non-covalently with calcium ions (Ca2+).	GO:0005515//protein binding//molecular_function//Interacting selectively and non-covalently with any protein or protein complex (a complex of two or more proteins that may include other nonprotein molecules).	GO:0016020//membrane//cellular_component//Double layer of lipid molecules that encloses all cells, and, in eukaryotes, many organelles; may be a single or double lipid bilayer; also includes associated proteins.
16	534113	THSD7B	Chr2:62694320-62898379	Variation_7235,Variation_78807,Variation_78809,Variation_78810,Variation_78811,Variation_90045,Variation_90046,Variation_90047,Variation_90048,Variation_97998
17	617222	DPP10	Chr2:70240970-71099937	Variation_1034,Variation_2406,Variation_3387,Variation_8384,Variation_31001,Variation_32349,Variation_32350,Variation_37900,Variation_38397,Variation_50263,Variation_50264,Variation_53125,Variation_61807,Variation_68132,Variation_68134,Variation_68135,Variation_74223,Variation_78716,Variation_78717,Variation_78718,Variation_89906,Variation_89907,Variation_97940,Variation_97941,Variation_97942,Var…
18	614729	WDFY1	Chr2:116551435-116603551	Variation_6032	GO:0005515//protein binding//molecular_function//Interacting selectively and non-covalently with any protein or protein complex (a complex of two or more proteins that may include other nonprotein molecules).	GO:0005545//phosphatidylinositol binding//molecular_function//Interacting selectively and non-covalently with phosphatidylinositol, any glycophospholipid with its sn-glycerol 3-phosphate residue is esterified to the 1-hydroxyl group of 1D-myo-inositol.	GO:0005634//nucleus//cellular_component//A membrane-bounded organelle of eukaryotic cells in which chromosomes are housed and replicated. In most cells, the nucleus contains all of the cell's chromosomes except the organellar chromosomes, and is the site of RNA synthesis and processing. In some species, or in specialized cell types, RNA metabolism or DNA replication may be absent.	GO:0005769//early endosome//cellular_component//Small irregularly shaped intracellular vesicles to which endocytosed molecules are initially delivered.	GO:0005829//cytosol//cellular_component//The part of the cytoplasm that does not contain organelles but which does contain other particulate matter, such as protein complexes.	GO:0008270//zinc ion binding//molecular_function//Interacting selectively and non-covalently with zinc (Zn) ions.	GO:0046872//metal ion binding//molecular_function//Interacting selectively and non-covalently with any metal ion.
18	532389	MRPL44	Chr2:116609278-116617850		GO:0003723//RNA binding//molecular_function//Interacting selectively and non-covalently with an RNA molecule or a portion thereof.	GO:0004519//endonuclease activity//molecular_function//Catalysis of the hydrolysis of ester linkages within nucleic acids by creating internal breaks.	GO:0004525//ribonuclease III activity//molecular_function//Catalysis of the endonucleolytic cleavage of RNA with 5'-phosphomonoesters and 3'-OH termini; makes two staggered cuts in both strands of dsRNA, leaving a 3' overhang of 2 nt.	GO:0005515//protein binding//molecular_function//Interacting selectively and non-covalently with any protein or protein complex (a complex of two or more proteins that may include other nonprotein molecules).	GO:0005622//intracellular//cellular_component//The living contents of a cell; the matter contained within (but not including) the plasma membrane, usually taken to exclude large vacuoles and masses of secretory or ingested material. In eukaryotes it includes the nucleus and cytoplasm.	GO:0005739//mitochondrion//cellular_component//A semiautonomous, self replicating organelle that occurs in varying numbers, shapes, and sizes in the cytoplasm of virtually all eukaryotic cells. It is notably the site of tissue respiration.	GO:0005840//ribosome//cellular_component//An intracellular organelle, about 200 A in diameter, consisting of RNA and protein. It is the site of protein biosynthesis resulting from translation of messenger RNA (mRNA). It consists of two subunits, one large and one small, each containing only protein and RNA. Both the ribosome and its subunits are characterized by their sedimentation coefficients, …	GO:0006396//RNA processing//biological_process//Any process involved in the conversion of one or more primary RNA transcripts into one or more mature RNA molecules.	GO:0016787//hydrolase activity//molecular_function//Catalysis of the hydrolysis of various bonds, e.g. C-O, C-N, C-C, phosphoric anhydride bonds, etc. Hydrolase is the systematic name for any enzyme of EC class 3.
18	282521	SERPINE2	Chr2:116628082-116698501	Variation_6033	GO:0004867//serine-type endopeptidase inhibitor activity//molecular_function//Stops, prevents or reduces the activity of serine-type endopeptidases, enzymes that catalyze the hydrolysis of nonterminal peptide bonds in a polypeptide chain; a serine residue (and a histidine residue) are at the active center of the enzyme.	GO:0005102//receptor binding//molecular_function//Interacting selectively and non-covalently with one or more specific sites on a receptor molecule, a macromolecule that undergoes combination with a hormone, neurotransmitter, drug or intracellular messenger to initiate a change in cell function.	GO:0007596//blood coagulation//biological_process//The sequential process by which the multiple coagulation factors of the blood interact, ultimately resulting in the formation of an insoluble fibrin clot; it may be divided into three stages: stage 1, the formation of intrinsic and extrinsic prothrombin converting principle; stage 2, the formation of thrombin; stage 3, the formation of stable fib…	GO:0008285//negative regulation of cell proliferation//biological_process//Any process that stops, prevents or reduces the rate or extent of cell proliferation.	GO:0009611//response to wounding//biological_process//A change in state or activity of a cell or an organism (in terms of movement, secretion, enzyme production, gene expression, etc.) as a result of a stimulus indicating damage to the organism.	GO:0010466//negative regulation of peptidase activity//biological_process//Any process that stops or reduces the rate of peptidase activity, the hydrolysis of peptide bonds within proteins.	GO:0010544//negative regulation of platelet activation//biological_process//Any process that decreases the rate or frequency of platelet activation. Platelet activation is a series of progressive, overlapping events triggered by exposure of the platelets to subendothelial tissue.	GO:0010757//negative regulation of plasminogen activation//biological_process//Any process that decreases the rate, frequency or extent of plasminogen activation. Plasminogen activation is the process whereby plasminogen is processed to plasmin.	GO:0010766//negative regulation of sodium ion transport//biological_process//Any process that decreases the frequency, rate or extent of the directed movement of sodium ions (Na+) into, out of or within a cell, or between cells by means of some agent such as a transporter or pore.	GO:0014067//negative regulation of phosphoinositide 3-kinase cascade//biological_process//Any process that stops, prevents, or reduces the frequency, rate or extent of signal transduction mediated by the phosphoinositide 3-kinase cascade.	GO:0021683//cerebellar granular layer morphogenesis//biological_process//The process by which the anatomical structure of the cerebellar granular layer is generated and organized. Morphogenesis pertains to the creation of form. The granular layer is the innermost layer of the cerebellar cortex. This layer contains densely packed small neurons, mostly granule cells. Some Golgi cells are found at t…	GO:0030308//negative regulation of cell growth//biological_process//Any process that stops, prevents, or reduces the frequency, rate or extent of cell growth.	GO:0031594//neuromuscular junction//cellular_component//The junction between the axon of a motor neuron and a muscle fiber. In response to the arrival of action potentials, the presynaptic button releases molecules of neurotransmitters into the synaptic cleft. These diffuse across the cleft and transmit the signal to the postsynaptic membrane of the muscle fiber, leading to a post-synaptic potent…	GO:0032940//secretion by cell//biological_process//The controlled release of a substance by a cell.	GO:0033363//secretory granule organization//biological_process//A process that is carried out at the cellular level which results in the assembly, arrangement of constituent parts, or disassembly of a secretory granule. A secretory granule is a small subcellular vesicle, surrounded by a membrane, that is formed from the Golgi apparatus and contains a highly concentrated protein destined for secre…	GO:0042177//negative regulation of protein catabolic process//biological_process//Any process that stops, prevents, or reduces the frequency, rate or extent of the chemical reactions and pathways resulting in the breakdown of a protein by the destruction of the native, active configuration, with or without the hydrolysis of peptide bonds.	GO:0042628//mating plug formation//biological_process//The deposition of a plug of sperm or other gelatinous material into the opening of the vulva by a male at the termination of copulation. Probably acts to prevent subsequent matings by other males.	GO:0044421//extracellular region part//cellular_component//Any constituent part of the extracellular region, the space external to the outermost structure of a cell. For cells without external protective or external encapsulating structures this refers to space outside of the plasma membrane. This term covers constituent parts of the host cell environment outside an intracellular parasite.	GO:0045879//negative regulation of smoothened signaling pathway//biological_process//Any process that stops, prevents, or reduces the frequency, rate or extent of smoothened signaling.	GO:0048505//regulation of timing of cell differentiation//biological_process//The process controlling the activation and/or rate at which relatively unspecialized cells acquire specialized features. Any process that modulates the rate, frequency or extent of the XXX at a consistent predetermined time point during its development.	GO:0050974//detection of mechanical stimulus involved in sensory perception//biological_process//The series of events in which a sensory mechanical stimulus is received by a cell and converted into a molecular signal.	GO:0051966//regulation of synaptic transmission, glutamatergic//biological_process//Any process that modulates the frequency, rate or extent of glutamatergic synaptic transmission, the process of communication from a neuron to another neuron across a synapse using the neurotransmitter glutamate.	GO:0060291//long-term synaptic potentiation//biological_process//A process that modulates synaptic plasticity such that synapses are changed resulting in the increase in the rate, or frequency of synaptic transmission at the synapse.	GO:0060384//innervation//biological_process//The process by which a nerve invades a tissue and makes functional synaptic connection within the tissue.	GO:0061108//seminal vesicle epithelium development//biological_process//The progression of the seminal vesicle epithelium over time, from its formation to the mature structure.	GO:0090331//negative regulation of platelet aggregation//biological_process//Any process that decreases the rate, frequency or extent of platelet aggregation. Platelet aggregation is the adhesion of one platelet to one or more other platelets via adhesion molecules.
19	513730	NOTCH2	Chr3:25138166-25306949	Variation_3309,Variation_22949,Variation_30405,Variation_39005,Variation_64724,Variation_74666,Variation_74667,Variation_84502,Variation_84503,Variation_104928,Variation_111921	GO:0005509//calcium ion binding//molecular_function//Interacting selectively and non-covalently with calcium ions (Ca2+).	GO:0005515//protein binding//molecular_function//Interacting selectively and non-covalently with any protein or protein complex (a complex of two or more proteins that may include other nonprotein molecules).	GO:0007219//Notch signaling pathway//biological_process//The series of molecular signals initiated by binding of an extracellular ligand to a Notch receptor on the surface of the target cell.	GO:0007275//multicellular organismal development//biological_process//The biological process whose specific outcome is the progression of a multicellular organism over time from an initial condition (e.g. a zygote or a young adult) to a later condition (e.g. a multicellular animal or an aged adult).	GO:0016020//membrane//cellular_component//Double layer of lipid molecules that encloses all cells, and, in eukaryotes, many organelles; may be a single or double lipid bilayer; also includes associated proteins.	GO:0016021//integral to membrane//cellular_component//Penetrating at least one phospholipid bilayer of a membrane. May also refer to the state of being buried in the bilayer with no exposure outside the bilayer. When used to describe a protein, indicates that all or part of the peptide sequence is embedded in the membrane.	GO:0030154//cell differentiation//biological_process//The process whereby relatively unspecialized cells, e.g. embryonic or regenerative cells, acquire specialized structural and/or functional features that characterize the cells, tissues, or organs of the mature organism or some other relatively stable phase of the organism's life history. Differentiation includes the processes involved in commi…	GO:0050793//regulation of developmental process//biological_process//Any process that modulates the frequency, rate or extent of development, the biological process whose specific outcome is the progression of a multicellular organism over time from an initial condition (e.g. a zygote, or a young adult) to a later condition (e.g. a multicellular animal or an aged adult).	bta04320//Dorso-ventral axis formation - Bos taurus (cow)//NA//NA	bta04330//Notch signaling pathway - Bos taurus (cow)//Environmental Information Processing; Signal Transduction//The Notch signaling pathway is an evolutionarily conserved, intercellular signaling mechanism essential for proper embryonic development in all metazoan organisms in the Animal kingdom. The Notch proteins (Notch1-Notch4 in vertebrates) are single-pass receptors that are activated by th…
19	789317	LOC789317	Chr3:25361019-25363163		GO:0004222//metalloendopeptidase activity//molecular_function//Catalysis of the hydrolysis of internal, alpha-peptide bonds in a polypeptide chain by a mechanism in which water acts as a nucleophile, one or two metal ions hold the water molecule in place, and charged amino acid side chains are ligands for the metal ions.	GO:0005515//protein binding//molecular_function//Interacting selectively and non-covalently with any protein or protein complex (a complex of two or more proteins that may include other nonprotein molecules).	GO:0006508//proteolysis//biological_process//The chemical reactions and pathways resulting in the breakdown of a protein by the destruction of the native, active configuration, with the hydrolysis of peptide bonds.	GO:0008270//zinc ion binding//molecular_function//Interacting selectively and non-covalently with zinc (Zn) ions.
21	100124505	PDE4B	Chr3:84657115-85109825	Variation_1004,Variation_5499,Variation_63964	bta00230//Purine metabolism - Bos taurus (cow)//Metabolism; Nucleotide Metabolism//NA
21	768041	MGC137454	Chr3:84976935-85199624
24	282608	CACNA2D1	Chr4:39493989-40051896	Variation_8571,Variation_10196,Variation_10197,Variation_64876,Variation_69984,Variation_82068,Variation_94651	GO:0005245//voltage-gated calcium channel activity//molecular_function//Catalysis of the transmembrane transfer of a calcium ion by a voltage-gated channel.	GO:0005515//protein binding//molecular_function//Interacting selectively and non-covalently with any protein or protein complex (a complex of two or more proteins that may include other nonprotein molecules).	GO:0005891//voltage-gated calcium channel complex//cellular_component//A protein complex that forms a transmembrane channel through which calcium ions may pass in response to changes in membrane potential.	GO:0016020//membrane//cellular_component//Double layer of lipid molecules that encloses all cells, and, in eukaryotes, many organelles; may be a single or double lipid bilayer; also includes associated proteins.	GO:0016529//sarcoplasmic reticulum//cellular_component//A fine reticular network of membrane-limited elements that pervades the sarcoplasm of a muscle cell; continuous over large portions of the cell and with the nuclear envelope; that part of the endoplasmic reticulum specialized for calcium release, uptake and storage.	GO:0030315//T-tubule//cellular_component//Invagination of the plasma membrane of a muscle cell that extends inward from the cell surface around each myofibril. The ends of T-tubules make contact with the sarcoplasmic reticulum membrane.	GO:0051924//regulation of calcium ion transport//biological_process//Any process that modulates the frequency, rate or extent of the directed movement of calcium ions into, out of or within a cell, or between cells by means of some agent such as a transporter or pore.	bta04010//MAPK signaling pathway - Bos taurus (cow)//Environmental Information Processing; Signal Transduction//The mitogen-activated protein kinase (MAPK) cascade is a highly conserved module that is involved in various cellular functions, including cell proliferation, differentiation and migration. Mammals express at least four distinctly regulated groups of MAPKs, extracellular signal-related …	bta04260//Cardiac muscle contraction - Bos taurus (cow)//Organismal Systems; Circulatory System//Contraction of the heart is a complex process initiated by the electrical excitation of cardiac myocytes (excitation-contraction coupling, ECC). In cardiac myocytes, Ca2+ influx induced by activation of voltage-dependent L-type Ca channels (DHP receptors) upon membrane depolarization triggers the rele…	bta05410//Hypertrophic cardiomyopathy (HCM) - Bos taurus (cow)//Human Diseases; Cardiovascular Diseases//Hypertrophic cardiomyopathy (HCM) is a primary myocardial disorder with an autosomal dominant pattern of inheritance that is characterized by hypertrophy of the left ventricles with histological features of myocyte hypertrophy, myfibrillar disarray, and interstitial fibrosis. HCM is one of the…	bta05412//Arrhythmogenic right ventricular cardiomyopathy (ARVC) - Bos taurus (cow)//Human Diseases; Cardiovascular Diseases//Arrhythmogenic right ventricular cardiomyopathy (ARVC) is an inherited heart muscle disease that may result in arrhythmia, heart failure, and sudden death. The hallmark pathological findings are progressive myocyte loss and fibrofatty replacement, with a predilection for t…	bta05414//Dilated cardiomyopathy - Bos taurus (cow)//Human Diseases; Cardiovascular Diseases//Dilated cardiomyopathy (DCM) is a heart muscle disease characterised by dilation and impaired contraction of the left or both ventricles that results in progressive heart failure and sudden cardiac death from ventricular arrhythmia. Genetically inherited forms of DCM ("familial" DCM) have been identified…
25	782604	LOC782604	Chr4:92981009-92982395
29	784039	LOC784039	Chr6:9920684-9921507
31	782938	LOC782938	Chr6:12173212-12275617
31	782976	LOC782976	Chr6:12279282-12300790
32	534164	SLIT2	Chr6:40949087-41354386	Variation_1667,Variation_4380,Variation_10039,Variation_37871,Variation_43239,Variation_51359,Variation_51360,Variation_51361,Variation_63769,Variation_91964,Variation_98646,Variation_103507,Variation_104765,Variation_110617	GO:0005509//calcium ion binding//molecular_function//Interacting selectively and non-covalently with calcium ions (Ca2+).	GO:0005515//protein binding//molecular_function//Interacting selectively and non-covalently with any protein or protein complex (a complex of two or more proteins that may include other nonprotein molecules).	bta04360//Axon guidance - Bos taurus (cow)//NA//Axon guidance represents a key stage in the formation of neuronal network. Axons are guided by a variety of guidance factors, such as netrins, ephrins, Slits, and semaphorins. These guidance cues are read by growth cone receptors, and signal transduction pathways downstream of these receptors converge onto the Rho GTPases to elicit changes in cytosk…
34	100139613	LOC100139613	Chr6:52531179-52533179
36	507292	COMMD8	Chr6:68590265-68605786	Variation_4392,Variation_92077
36	536495	ATP10D	Chr6:68631772-68794570	Variation_4392,Variation_92077,Variation_98706
36	527107	CORIN	Chr6:68797327-69054858	Variation_4392,Variation_63817,Variation_92078	GO:0003824//catalytic activity//molecular_function//Catalysis of a biochemical reaction at physiological temperatures. In biologically catalyzed reactions, the reactants are known as substrates, and the catalysts are naturally occurring macromolecular substances known as enzymes. Enzymes possess specific binding sites for substrates, and are usually composed wholly or largely of protein, but RNA …	GO:0004252//serine-type endopeptidase activity//molecular_function//Catalysis of the hydrolysis of internal, alpha-peptide bonds in a polypeptide chain by a catalytic mechanism that involves a catalytic triad consisting of a serine nucleophile that is activated by a proton relay involving an acidic residue (e.g. aspartate or glutamate) and a basic residue (usually histidine).	GO:0005044//scavenger receptor activity//molecular_function//Combining with acetylated low-density lipoproteins, advanced glycation end products, or other polyanionic ligands to initiate a change in cell activity.	GO:0005515//protein binding//molecular_function//Interacting selectively and non-covalently with any protein or protein complex (a complex of two or more proteins that may include other nonprotein molecules).	GO:0006508//proteolysis//biological_process//The chemical reactions and pathways resulting in the breakdown of a protein by the destruction of the native, active configuration, with the hydrolysis of peptide bonds.	GO:0016020//membrane//cellular_component//Double layer of lipid molecules that encloses all cells, and, in eukaryotes, many organelles; may be a single or double lipid bilayer; also includes associated proteins.	GO:0070008//serine-type exopeptidase activity//molecular_function//Catalysis of the hydrolysis of a peptide bond not more than three residues from the N- or C-terminus of a polypeptide chain by a catalytic mechanism that involves a catalytic triad consisting of a serine nucleophile that is activated by a proton relay involving an acidic residue (e.g. aspartate or glutamate) and a basic residue (u…
36	783188	LOC783188	Chr6:68832872-68835077
38	536269	MTHFD2L	Chr6:92092000-92236527	Variation_38568,Variation_63863,Variation_92202,Variation_103529,Variation_107278	bta00630//Glyoxylate and dicarboxylate metabolism - Bos taurus (cow)//Metabolism; Carbohydrate Metabolism//NA	bta00670//One carbon pool by folate - Bos taurus (cow)//Metabolism; Metabolism of Cofactors and Vitamins//NA	bta01100//Metabolic pathways - Bos taurus (cow)//NA//NA
41	787816	LOC787816	Chr7:40674088-40675026		GO:0004984//olfactory receptor activity//molecular_function//Combining with airborne compounds to initiate a change in cell activity. These receptors are used for the sense of smell.	GO:0007186//G-protein coupled receptor protein signaling pathway//biological_process//The series of molecular signals generated as a consequence of a G-protein coupled receptor binding to its physiological ligand.	GO:0016021//integral to membrane//cellular_component//Penetrating at least one phospholipid bilayer of a membrane. May also refer to the state of being buried in the bilayer with no exposure outside the bilayer. When used to describe a protein, indicates that all or part of the peptide sequence is embedded in the membrane.	bta04740//Olfactory transduction - Bos taurus (cow)//NA//Within the compact cilia of the olfactory receptor neurons (ORNs) a cascade of enzymatic activity transduces the binding of an odorant molecule to a receptor into an electrical signal that can be transmitted to the brain. Odorant molecules bind to a receptor protein (R) coupled to an olfactory specific Gs-protein (G) and activate a type III…
41	100138262	LOC100138262	Chr7:40698071-40699017
41	100141193	LOC100141193	Chr7:40708166-40711495
41	508760	LOC508760	Chr7:40721105-40722043		GO:0004984//olfactory receptor activity//molecular_function//Combining with airborne compounds to initiate a change in cell activity. These receptors are used for the sense of smell.	GO:0007186//G-protein coupled receptor protein signaling pathway//biological_process//The series of molecular signals generated as a consequence of a G-protein coupled receptor binding to its physiological ligand.	GO:0016021//integral to membrane//cellular_component//Penetrating at least one phospholipid bilayer of a membrane. May also refer to the state of being buried in the bilayer with no exposure outside the bilayer. When used to describe a protein, indicates that all or part of the peptide sequence is embedded in the membrane.	bta04740//Olfactory transduction - Bos taurus (cow)//NA//Within the compact cilia of the olfactory receptor neurons (ORNs) a cascade of enzymatic activity transduces the binding of an odorant molecule to a receptor into an electrical signal that can be transmitted to the brain. Odorant molecules bind to a receptor protein (R) coupled to an olfactory specific Gs-protein (G) and activate a type III…
41	100140531	LOC100140531	Chr7:40731311-40732134
41	787850	LOC787850	Chr7:40745095-40746030		GO:0004984//olfactory receptor activity//molecular_function//Combining with airborne compounds to initiate a change in cell activity. These receptors are used for the sense of smell.	GO:0007186//G-protein coupled receptor protein signaling pathway//biological_process//The series of molecular signals generated as a consequence of a G-protein coupled receptor binding to its physiological ligand.	GO:0016021//integral to membrane//cellular_component//Penetrating at least one phospholipid bilayer of a membrane. May also refer to the state of being buried in the bilayer with no exposure outside the bilayer. When used to describe a protein, indicates that all or part of the peptide sequence is embedded in the membrane.	bta04740//Olfactory transduction - Bos taurus (cow)//NA//Within the compact cilia of the olfactory receptor neurons (ORNs) a cascade of enzymatic activity transduces the binding of an odorant molecule to a receptor into an electrical signal that can be transmitted to the brain. Odorant molecules bind to a receptor protein (R) coupled to an olfactory specific Gs-protein (G) and activate a type III…
41	787867	LOC787867	Chr7:40773803-40779534
42	787963	LOC787963	Chr7:40931466-40932404		GO:0004984//olfactory receptor activity//molecular_function//Combining with airborne compounds to initiate a change in cell activity. These receptors are used for the sense of smell.	GO:0007186//G-protein coupled receptor protein signaling pathway//biological_process//The series of molecular signals generated as a consequence of a G-protein coupled receptor binding to its physiological ligand.	GO:0016021//integral to membrane//cellular_component//Penetrating at least one phospholipid bilayer of a membrane. May also refer to the state of being buried in the bilayer with no exposure outside the bilayer. When used to describe a protein, indicates that all or part of the peptide sequence is embedded in the membrane.
42	788002	LOC788002	Chr7:40994645-40995587
42	788011	LOC788011	Chr7:41029204-41030148		bta04740//Olfactory transduction - Bos taurus (cow)//NA//Within the compact cilia of the olfactory receptor neurons (ORNs) a cascade of enzymatic activity transduces the binding of an odorant molecule to a receptor into an electrical signal that can be transmitted to the brain. Odorant molecules bind to a receptor protein (R) coupled to an olfactory specific Gs-protein (G) and activate a type III…
42	513715	LOC513715	Chr7:41053926-41055895		GO:0004984//olfactory receptor activity//molecular_function//Combining with airborne compounds to initiate a change in cell activity. These receptors are used for the sense of smell.	GO:0007186//G-protein coupled receptor protein signaling pathway//biological_process//The series of molecular signals generated as a consequence of a G-protein coupled receptor binding to its physiological ligand.	GO:0016021//integral to membrane//cellular_component//Penetrating at least one phospholipid bilayer of a membrane. May also refer to the state of being buried in the bilayer with no exposure outside the bilayer. When used to describe a protein, indicates that all or part of the peptide sequence is embedded in the membrane.
42	788041	LOC788041	Chr7:41069563-41070526
43	520262	LOC520262	Chr7:76986748-76987794
43	520085	LOC520085	Chr7:77000040-77000996
43	529626	MAGEB10	Chr7:77013274-77014320
45	786319	LOC786319	Chr7:86955865-86959749
46	782336	LOC782336	Chr8:33939244-34138511
48	281738	CYLC2	Chr8:97409233-97427436	Variation_52654,Variation_65475,Variation_100730	GO:0005737//cytoplasm//cellular_component//All of the contents of a cell excluding the plasma membrane and nucleus, but including other subcellular structures.	GO:0005856//cytoskeleton//cellular_component//Any of the various filamentous elements that form the internal framework of cells, and typically remain after treatment of the cells with mild detergent to remove membrane constituents and soluble components of the cytoplasm. The term embraces intermediate filaments, microfilaments, microtubules, the microtrabecular lattice, and other structures chara…	GO:0007275//multicellular organismal development//biological_process//The biological process whose specific outcome is the progression of a multicellular organism over time from an initial condition (e.g. a zygote or a young adult) to a later condition (e.g. a multicellular animal or an aged adult).	GO:0007283//spermatogenesis//biological_process//The process of formation of spermatozoa, including spermatocytogenesis and spermiogenesis.	GO:0030154//cell differentiation//biological_process//The process whereby relatively unspecialized cells, e.g. embryonic or regenerative cells, acquire specialized structural and/or functional features that characterize the cells, tissues, or organs of the mature organism or some other relatively stable phase of the organism's life history. Differentiation includes the processes involved in commi…	GO:0033150//cytoskeletal calyx//cellular_component//A large cytoskeletal structure located at the posterior end of the perinuclear theca of a mammalian sperm head. The nucleus is tightly associated with the calyx, which contains calicin and basic cylicin proteins.
50	100139320	LOC100139320	Chr9:5175824-5284948
52	781989	LOC781989	Chr9:53774277-53774921
53	515894	UFL1	Chr9:55714172-55780089		GO:0005515//protein binding//molecular_function//Interacting selectively and non-covalently with any protein or protein complex (a complex of two or more proteins that may include other nonprotein molecules).	GO:0005737//cytoplasm//cellular_component//All of the contents of a cell excluding the plasma membrane and nucleus, but including other subcellular structures.	GO:0005783//endoplasmic reticulum//cellular_component//The irregular network of unit membranes, visible only by electron microscopy, that occurs in the cytoplasm of many eukaryotic cells. The membranes form a complex meshwork of tubular channels, which are often expanded into slitlike cavities called cisternae. The ER takes two forms, rough (or granular), with ribosomes adhering to the outer surf…	GO:0016874//ligase activity//molecular_function//Catalysis of the joining of two substances, or two groups within a single molecule, with the concomitant hydrolysis of the diphosphate bond in ATP or a similar triphosphate.	GO:0031397//negative regulation of protein ubiquitination//biological_process//Any process that stops, prevents, or reduces the frequency, rate or extent of the addition of ubiquitin groups to a protein.	GO:0032088//negative regulation of NF-kappaB transcription factor activity//biological_process//Any process that stops, prevents, or reduces the frequency, rate or extent of the activity of the transcription factor NF-kappaB.	GO:0071568//UFM1 conjugating enzyme activity//molecular_function//Catalysis of the covalent attachment of the ubiquitin-like protein UFM1 to other proteins or other substrate molecules.	GO:0071569//protein ufmylation//biological_process//Covalent attachment of the ubiquitin-like protein UFM1 to another protein.
56	537506	MDGA2	Chr10:39849201-40351080	Variation_10445,Variation_39152,Variation_49371,Variation_49372,Variation_49373,Variation_49374,Variation_53384,Variation_66639,Variation_87215,Variation_87216,Variation_87217,Variation_113706	GO:0005515//protein binding//molecular_function//Interacting selectively and non-covalently with any protein or protein complex (a complex of two or more proteins that may include other nonprotein molecules).	GO:0016020//membrane//cellular_component//Double layer of lipid molecules that encloses all cells, and, in eukaryotes, many organelles; may be a single or double lipid bilayer; also includes associated proteins.
58	511083	ACTR10	Chr10:72508667-72535066		GO:0005515//protein binding//molecular_function//Interacting selectively and non-covalently with any protein or protein complex (a complex of two or more proteins that may include other nonprotein molecules).	GO:0005737//cytoplasm//cellular_component//All of the contents of a cell excluding the plasma membrane and nucleus, but including other subcellular structures.	GO:0005856//cytoskeleton//cellular_component//Any of the various filamentous elements that form the internal framework of cells, and typically remain after treatment of the cells with mild detergent to remove membrane constituents and soluble components of the cytoplasm. The term embraces intermediate filaments, microfilaments, microtubules, the microtrabecular lattice, and other structures chara…	GO:0005869//dynactin complex//cellular_component//A 20S multiprotein assembly of total mass about 1.2 MDa that activates dynein-based activity in vivo. A large structural component of the complex is an actin-like 40 nm filament composed of actin-related protein, to which other components attach.	GO:0007018//microtubule-based movement//biological_process//A microtubule-based process that is mediated by motor proteins and results in the movement of organelles, other microtubules, or other particles along microtubules.
58	100170896	TRNAK-CUU	Chr10:72540174-72540246
58	505176	PSMA3	Chr10:72544205-72569476		GO:0004298//threonine-type endopeptidase activity//molecular_function//Catalysis of the hydrolysis of internal peptide bonds in a polypeptide chain by a mechanism in which the hydroxyl group of a threonine residue at the active center acts as a nucleophile.	GO:0005515//protein binding//molecular_function//Interacting selectively and non-covalently with any protein or protein complex (a complex of two or more proteins that may include other nonprotein molecules).	GO:0005634//nucleus//cellular_component//A membrane-bounded organelle of eukaryotic cells in which chromosomes are housed and replicated. In most cells, the nucleus contains all of the cell's chromosomes except the organellar chromosomes, and is the site of RNA synthesis and processing. In some species, or in specialized cell types, RNA metabolism or DNA replication may be absent.	GO:0005737//cytoplasm//cellular_component//All of the contents of a cell excluding the plasma membrane and nucleus, but including other subcellular structures.	GO:0006511//ubiquitin-dependent protein catabolic process//biological_process//The chemical reactions and pathways resulting in the breakdown of a protein or peptide by hydrolysis of its peptide bonds, initiated by the covalent attachment of a ubiquitin group, or multiple ubiquitin groups, to the protein.	GO:0008233//peptidase activity//molecular_function//Catalysis of the hydrolysis of a peptide bond. A peptide bond is a covalent bond formed when the carbon atom from the carboxyl group of one amino acid shares electrons with the nitrogen atom from the amino group of a second amino acid.	GO:0015630//microtubule cytoskeleton//cellular_component//The part of the cytoskeleton (the internal framework of a cell) composed of microtubules and associated proteins.	GO:0019773//proteasome core complex, alpha-subunit complex//cellular_component//The proteasome core subcomplex that constitutes the two outer rings of the proteasome core complex. An example of this component is found in Mus musculus.	GO:0051603//proteolysis involved in cellular protein catabolic process//biological_process//The hydrolysis of a peptide bond or bonds within a protein as part of the chemical reactions and pathways resulting in the breakdown of a protein by individual cells.	bta03050//Proteasome - Bos taurus (cow)//Genetic Information Processing; Folding, Sorting and Degradation//The proteasome is a protein-destroying apparatus involved in many essential cellular functions, such as regulation of cell cycle, cell differentiation, signal transduction pathways, antigen processing for appropriate immune responses, stress signaling, inflammatory responses, and apoptosis. …
58	531515	ARID4A	Chr10:72585815-72648800
58	525594	TOMM20L	Chr10:72664671-72677577
58	521073	TIMM9	Chr10:72677156-72693325		GO:0005515//protein binding//molecular_function//Interacting selectively and non-covalently with any protein or protein complex (a complex of two or more proteins that may include other nonprotein molecules).	GO:0005739//mitochondrion//cellular_component//A semiautonomous, self replicating organelle that occurs in varying numbers, shapes, and sizes in the cytoplasm of virtually all eukaryotic cells. It is notably the site of tissue respiration.	GO:0005743//mitochondrial inner membrane//cellular_component//The inner, i.e. lumen-facing, lipid bilayer of the mitochondrial envelope. It is highly folded to form cristae.	GO:0015031//protein transport//biological_process//The directed movement of proteins into, out of or within a cell, or between cells by means of some agent such as a transporter or pore.	GO:0016020//membrane//cellular_component//Double layer of lipid molecules that encloses all cells, and, in eukaryotes, many organelles; may be a single or double lipid bilayer; also includes associated proteins.	GO:0042719//mitochondrial intermembrane space protein transporter complex//cellular_component//Soluble complex of the mitochondrial intermembrane space composed of various combinations of small Tim proteins; acts as a protein transporter to guide proteins to the Tim22 complex for insertion into the mitochondrial inner membrane.	GO:0045039//protein import into mitochondrial inner membrane//biological_process//The import of proteins into the mitochondria inner membrane. Inner membrane proteins are first imported into the matrix space where the matrix-targeting sequence is removed; how these proteins then are incorporated into the inner membrane is not known.	GO:0046872//metal ion binding//molecular_function//Interacting selectively and non-covalently with any metal ion.	GO:0055085//transmembrane transport//biological_process//The process whereby a solute is transported from one side of a membrane to the other.
58	533397	KIAA0586	Chr10:72691949-72827027	Variation_113723
59	535601	SLC3A1	Chr11:27800739-27834357	Variation_8943,Variation_103345	GO:0003824//catalytic activity//molecular_function//Catalysis of a biochemical reaction at physiological temperatures. In biologically catalyzed reactions, the reactants are known as substrates, and the catalysts are naturally occurring macromolecular substances known as enzymes. Enzymes possess specific binding sites for substrates, and are usually composed wholly or largely of protein, but RNA …	GO:0005743//mitochondrial inner membrane//cellular_component//The inner, i.e. lumen-facing, lipid bilayer of the mitochondrial envelope. It is highly folded to form cristae.	GO:0005975//carbohydrate metabolic process//biological_process//The chemical reactions and pathways involving carbohydrates, any of a group of organic compounds based of the general formula Cx(H2O)y. Includes the formation of carbohydrate derivatives by the addition of a carbohydrate residue to another molecule.	GO:0043169//cation binding//molecular_function//Interacting selectively and non-covalently with cations, charged atoms or groups of atoms with a net positive charge.	bta04974//Protein digestion and absorption - Bos taurus (cow)//Organismal Systems; Digestive System//Protein is a dietary component essential for nutritional homeostasis in humans. Normally, ingested protein undergoes a complex series of degradative processes following the action of gastric, pancreatic and small intestinal enzymes. The result of this proteolytic activity is a mixture of amino aci…
59	533479	PREPL	Chr11:27834216-27868571	Variation_4283,Variation_8943,Variation_103345	GO:0004252//serine-type endopeptidase activity//molecular_function//Catalysis of the hydrolysis of internal, alpha-peptide bonds in a polypeptide chain by a catalytic mechanism that involves a catalytic triad consisting of a serine nucleophile that is activated by a proton relay involving an acidic residue (e.g. aspartate or glutamate) and a basic residue (usually histidine).	GO:0006508//proteolysis//biological_process//The chemical reactions and pathways resulting in the breakdown of a protein by the destruction of the native, active configuration, with the hydrolysis of peptide bonds.
59	786620	LOC786620	Chr11:27870796-28288976
61	100141470	LOC100141470	Chr11:49024329-49085339
62	521137	LRRTM4	Chr11:60253835-60258591	Variation_2394,Variation_9947,Variation_9948,Variation_68031,Variation_89737,Variation_97894,Variation_115370	GO:0005515//protein binding//molecular_function//Interacting selectively and non-covalently with any protein or protein complex (a complex of two or more proteins that may include other nonprotein molecules).
63	507554	RXRA	Chr11:109105377-109130544	Variation_4659,Variation_4660,Variation_30337,Variation_30338,Variation_52739,Variation_52740,Variation_52741,Variation_70818,Variation_112541,Variation_112543,Variation_112544	GO:0003677//DNA binding//molecular_function//Any molecular function by which a gene product interacts selectively with DNA (deoxyribonucleic acid).	GO:0003700//sequence-specific DNA binding transcription factor activity//molecular_function//Interacting selectively and non-covalently with a specific DNA sequence in order to modulate transcription. The transcription factor may or may not also interact selectively with a protein or macromolecular complex.	GO:0003706//ligand-regulated transcription factor activity//molecular function//Functions to enable the transcription of specific, or specific sets, of genes by RNA polymerase II in response to a ligand. [source: GOC:curators]	GO:0003707//steroid hormone receptor activity//molecular_function//Combining with a steroid hormone to initiate a change in cell activity.	GO:0004886//retinoid-X receptor activity//molecular_function//Combining with 9-cis retinoic acid to initiate a change in cell activity.	GO:0005515//protein binding//molecular_function//Interacting selectively and non-covalently with any protein or protein complex (a complex of two or more proteins that may include other nonprotein molecules).	GO:0005634//nucleus//cellular_component//A membrane-bounded organelle of eukaryotic cells in which chromosomes are housed and replicated. In most cells, the nucleus contains all of the cell's chromosomes except the organellar chromosomes, and is the site of RNA synthesis and processing. In some species, or in specialized cell types, RNA metabolism or DNA replication may be absent.	GO:0007507//heart development//biological_process//The process whose specific outcome is the progression of the heart over time, from its formation to the mature structure. The heart is a hollow, muscular organ, which, by contracting rhythmically, keeps up the circulation of the blood.	GO:0010552//positive regulation of gene-specific transcription from RNA polymerase II promoter//biological_process//Any process that increases the frequency, rate or extent of the specifically regulated synthesis of RNA from DNA encoding a specific gene or set of genes by RNA polymerase II (Pol II), originating at a Pol II-specific promoter.	GO:0010553//negative regulation of gene-specific transcription from RNA polymerase II promoter//biological_process//Any process that decreases the frequency, rate or extent of the specifically regulated synthesis of RNA from DNA encoding a specific gene or set of genes by RNA polymerase II (Pol II), originating at a Pol II-specific promoter.	GO:0030528//transcription regulator activity//molecular_function//Plays a role in regulating transcription; may bind a promoter or enhancer DNA sequence or interact with a DNA-binding transcription factor.	GO:0032526//response to retinoic acid//biological_process//A change in state or activity of a cell or an organism (in terms of movement, secretion, enzyme production, gene expression, etc.) as a result of a retinoic acid stimulus.	GO:0042809//vitamin D receptor binding//molecular_function//Interacting selectively and non-covalently with the vitamin D receptor, a nuclear receptor that mediates the action of vitamin D by binding DNA and controlling the transcription of hormone-sensitive genes.	GO:0045941//positive regulation of transcription//biological_process//Any cellular process that activates or increases the frequency, rate or extent of transcription.	GO:0048384//retinoic acid receptor signaling pathway//biological_process//The series of molecular signals generated as a consequence of a retinoic acid receptor binding to one of its physiological ligands.	GO:0055010//ventricular cardiac muscle tissue morphogenesis//biological_process//The process by which the anatomical structures of cardiac ventricle muscle is generated and organized. Morphogenesis pertains to the creation of form.	GO:0055012//ventricular cardiac muscle cell differentiation//biological_process//The process whereby a relatively unspecialized cell acquires specialized features of a cardiac muscle cell. Cardiac muscle cells are striated muscle cells that are responsible for heart contraction. The ventricle is the part of the heart that pumps blood out of the organ.	GO:0060038//cardiac muscle cell proliferation//biological_process//The expansion of a cardiac muscle cell population by cell division.	GO:0060528//secretory columnal luminar epithelial cell differentiation involved in prostate glandular acinus development//biological_process//The process whereby a relatively unspecialized epithelial cell acquires specialized features of a secretory columnal luminar epithelial cell of the prostate.	GO:0060687//regulation of branching involved in prostate gland morphogenesis//biological_process//Any process that modulates the rate, frequency, or extent of prostate gland branching, the process by which the branching structure of the prostate gland is generated and organized. Morphogenesis pertains to the creation of form. A branch is a division or offshoot from a main stem.	GO:0070644//vitamin D response element binding//molecular_function//Interacting selectively and non-covalently with the vitamin D response element (VDRE), a short sequence with dyad symmetry found in the promoters of some of the cellular immediate-early genes, regulated by serum.	bta03320//PPAR signaling pathway - Bos taurus (cow)//Organismal Systems; Endocrine System//Peroxisome proliferator-activated receptors (PPARs) are nuclear hormone receptors that are activated by fatty acids and their derivatives. PPAR has three subtypes (PPARalpha, beta/delta, and gamma) showing different expression patterns in vertebrates. Each of them is encoded in a separate gene and binds fat…	bta04920//Adipocytokine signaling pathway - Bos taurus (cow)//Organismal Systems; Endocrine System//Increased adipocyte volume and number are positively correlated with leptin production, and negatively correlated with production of adiponectin.<br>&nbsp;&nbsp; Leptin is an important regulator of energy intake and metabolic rate primarily by acting at hypothalamic nuclei. Leptin exerts its anorec…	bta05160//Hepatitis C - Bos taurus (cow)//Human Diseases; Infectious Diseases//Hepatitis C virus (HCV) is a major cause of chronic liver disease. The HCV employ several strategies to perturb host cell immunity. After invasion, HCV RNA genome functions directly as an mRNA in the cytoplasm of the host cell and forms membrane-associated replication complexes along with non-structural proteins. Viral…	bta05200//Pathways in cancer - Bos taurus (cow)//Human Diseases; Cancers//NA	bta05216//Thyroid cancer - Bos taurus (cow)//Human Diseases; Cancers//Thyroid cancer is the most common endocrine malignancy and accounts for the majority of endocrine cancer- related deaths each year. More than 95% of thyroid carcinomas are derived from follicular cells. Their behavior varies from the indolent growing, well-differentiated papillary and follicular carcinomas (PTC and FTC, respect…	bta05222//Small cell lung cancer - Bos taurus (cow)//Human Diseases; Cancers//Lung cancer is a leading cause of cancer death among men and women in industrialized countries. Small cell lung carcinoma (SCLC) is a highly aggressive neoplasm, which accounts for approximately 25% of all lung cancer cases. Molecular mechanisms altered in SCLC include induced expression of oncogene, MYC, and loss of tu…	bta05223//Non-small cell lung cancer - Bos taurus (cow)//Human Diseases; Cancers//Lung cancer is a leading cause of cancer death among men and women in industrialized countries. Non-small-cell lung cancer (NSCLC) accounts for approximately 85% of lung cancer and represents a heterogeneous group of cancers, consisting mainly of squamous cell (SCC), adeno (AC) and large-cell carcinoma. Molecular me…
63	505436	CLIC3	Chr11:109293913-109298356	Variation_5415,Variation_9631,Variation_30350
63	505435	C11H9ORF142	Chr11:109296342-109297914
63	514980	LOC514980	Chr11:109309386-109311109
63	286858	PTGDS	Chr11:109312183-109315283	Variation_5415,Variation_9631,Variation_30350	GO:0001516//prostaglandin biosynthetic process//biological_process//The chemical reactions and pathways resulting in the formation of prostaglandins, any of a group of biologically active metabolites which contain a cyclopentane ring.	GO:0004667//prostaglandin-D synthase activity//molecular_function//Catalysis of the reaction: prostaglandin H(2) = prostaglandin D(2).	GO:0005215//transporter activity//molecular_function//Enables the directed movement of substances (such as macromolecules, small molecules, ions) into, out of or within a cell, or between cells.	GO:0005488//binding//molecular_function//The selective, non-covalent, often stoichiometric, interaction of a molecule with one or more specific sites on another molecule.	GO:0005501//retinoid binding//molecular_function//Interacting selectively and non-covalently with retinoids, any member of a class of isoprenoids that contain or are derived from four prenyl groups linked head-to-tail. Retinoids include retinol and retinal and structurally similar natural derivatives or synthetic compounds, but need not have vitamin A activity.	GO:0005576//extracellular region//cellular_component//The space external to the outermost structure of a cell. For cells without external protective or external encapsulating structures this refers to space outside of the plasma membrane. This term covers the host cell environment outside an intracellular parasite.	GO:0005634//nucleus//cellular_component//A membrane-bounded organelle of eukaryotic cells in which chromosomes are housed and replicated. In most cells, the nucleus contains all of the cell's chromosomes except the organellar chromosomes, and is the site of RNA synthesis and processing. In some species, or in specialized cell types, RNA metabolism or DNA replication may be absent.	GO:0005737//cytoplasm//cellular_component//All of the contents of a cell excluding the plasma membrane and nucleus, but including other subcellular structures.	GO:0005791//rough endoplasmic reticulum//cellular_component//The rough (or granular) endoplasmic reticulum (ER) has ribosomes adhering to the outer surface; the ribosomes are the site of translation of the mRNA for those proteins which are either to be retained within the cisternae (ER-resident proteins), the proteins of the lysosomes, or the proteins destined for export from the cell. Glycoprote…	GO:0005794//Golgi apparatus//cellular_component//A compound membranous cytoplasmic organelle of eukaryotic cells, consisting of flattened, ribosome-free vesicles arranged in a more or less regular stack. The Golgi apparatus differs from the endoplasmic reticulum in often having slightly thicker membranes, appearing in sections as a characteristic shallow semicircle so that the convex side (cis or…	GO:0006633//fatty acid biosynthetic process//biological_process//The chemical reactions and pathways resulting in the formation of a fatty acid, any of the aliphatic monocarboxylic acids that can be liberated by hydrolysis from naturally occurring fats and oils. Fatty acids are predominantly straight-chain acids of 4 to 24 carbon atoms, which may be saturated or unsaturated; branched fatty acids …	GO:0006810//transport//biological_process//The directed movement of substances (such as macromolecules, small molecules, ions) into, out of or within a cell, or between cells, or within a multicellular organism by means of some agent such as a transporter or pore.	GO:0016020//membrane//cellular_component//Double layer of lipid molecules that encloses all cells, and, in eukaryotes, many organelles; may be a single or double lipid bilayer; also includes associated proteins.	GO:0016853//isomerase activity//molecular_function//Catalysis of the geometric or structural changes within one molecule. Isomerase is the systematic name for any enzyme of EC class 5.	GO:0031965//nuclear membrane//cellular_component//Either of the lipid bilayers that surround the nucleus and form the nuclear envelope; excludes the intermembrane space.	GO:0045187//regulation of circadian sleep/wake cycle, sleep//biological_process//Any process that modulates the frequency, rate or extent of sleep; a readily reversible state of reduced awareness and metabolic activity that occurs periodically in many animals.	GO:0048471//perinuclear region of cytoplasm//cellular_component//Cytoplasm situated near, or occurring around, the nucleus.	bta00590//Arachidonic acid metabolism - Bos taurus (cow)//Metabolism; Lipid Metabolism//NA	bta01100//Metabolic pathways - Bos taurus (cow)//NA//NA
63	789434	LCN12	Chr11:109341894-109344322	Variation_5415,Variation_9631,Variation_30350
63	517356	C8G	Chr11:109349536-109350991	Variation_5415,Variation_9631,Variation_30350	bta04610//Complement and coagulation cascades - Bos taurus (cow)//Organismal Systems; Immune System//The complement system is a proteolytic cascade in blood plasma and a mediator of innate immunity, a nonspecific defense mechanism against pathogens. There are three pathways of complement activation: the classical pathway, the lectin pathway, and the alternative pathway. All of these pathways gene…	bta05020//Prion diseases - Bos taurus (cow)//Human Diseases; Neurodegenerative Diseases//Prion diseases, also termed transmissible spongiform encephalopathies (TSEs), are a group of fatal neurodegenerative diseases that affect humans and a number of other animal species. The etiology of these diseases is thought to be associated with the conversion of a normal protein, PrPC, into an infectious, p…	bta05146//Amoebiasis - Bos taurus (cow)//Human Diseases; Infectious Diseases//Entamoeba histolytica, an extracellular protozoan parasite is a human pathogen that invades the intestinal epithelium. Infection occurs on ingestion of contaminated water and food. The pathogenesis of amoebiasis begins with parasite attachment and disruption of the intestinal mucus layer, followed by apoptosis of host e…	bta05322//Systemic lupus erythematosus - Bos taurus (cow)//Human Diseases; Immune System Diseases//Systemic lupus erythematosus (SLE) is a prototypic autoimmune disease characterised by the production of IgG autoantibodies that are specific for self-antigens, such as DNA, nuclear proteins and certain cytoplasmic components, in association with a diverse array of clinical manifestations. The prima…
63	517357	FBXW5	Chr11:109351865-109356107	Variation_5415,Variation_9631,Variation_30350,Variation_105852
63	512355	TRAF2	Chr11:109360198-109384668	Variation_3785,Variation_5415,Variation_9631,Variation_30350,Variation_30359	bta04010//MAPK signaling pathway - Bos taurus (cow)//Environmental Information Processing; Signal Transduction//The mitogen-activated protein kinase (MAPK) cascade is a highly conserved module that is involved in various cellular functions, including cell proliferation, differentiation and migration. Mammals express at least four distinctly regulated groups of MAPKs, extracellular signal-related …	bta04141//Protein processing in endoplasmic reticulum - Bos taurus (cow)//Genetic Information Processing; Folding, Sorting and Degradation//The endoplasmic reticulum (ER) is a subcellular organelle where proteins are folded with the help of lumenal chaperones. Newly synthesized peptides enter the ER via the sec61 pore and are glycosylated. Correctly folded proteins are packaged into transport ves…	bta04210//Apoptosis - Bos taurus (cow)//Cellular Processes; Cell Growth and Death//Apoptosis is a genetically controlled mechanisms of cell death involved in the regulation of tissue homeostasis. The 2 major pathways of apoptosis are the extrinsic (Fas and other TNFR superfamily members and ligands) and the intrinsic (mitochondria-associated) pathways, both of which are found in the cytoplasm. Th…	bta04622//RIG-I-like receptor signaling pathway - Bos taurus (cow)//Organismal Systems; Immune System//Specific families of pattern recognition receptors are responsible for detecting viral pathogens and generating innate immune responses. Non-self RNA appearing in a cell as a result of intracellular viral replication is recognized by a family of cytosolic RNA helicases termed RIG-I-like receptor…	bta04920//Adipocytokine signaling pathway - Bos taurus (cow)//Organismal Systems; Endocrine System//Increased adipocyte volume and number are positively correlated with leptin production, and negatively correlated with production of adiponectin.<br>&nbsp;&nbsp; Leptin is an important regulator of energy intake and metabolic rate primarily by acting at hypothalamic nuclei. Leptin exerts its anorec…	bta05160//Hepatitis C - Bos taurus (cow)//Human Diseases; Infectious Diseases//Hepatitis C virus (HCV) is a major cause of chronic liver disease. The HCV employ several strategies to perturb host cell immunity. After invasion, HCV RNA genome functions directly as an mRNA in the cytoplasm of the host cell and forms membrane-associated replication complexes along with non-structural proteins. Viral…	bta05200//Pathways in cancer - Bos taurus (cow)//Human Diseases; Cancers//NA	bta05222//Small cell lung cancer - Bos taurus (cow)//Human Diseases; Cancers//Lung cancer is a leading cause of cancer death among men and women in industrialized countries. Small cell lung carcinoma (SCLC) is a highly aggressive neoplasm, which accounts for approximately 25% of all lung cancer cases. Molecular mechanisms altered in SCLC include induced expression of oncogene, MYC, and loss of tu…
63	515380	EDF1	Chr11:109384992-109388900	Variation_3785,Variation_5415,Variation_9631,Variation_30350,Variation_30359	GO:0005516//calmodulin binding//molecular_function//Interacting selectively and non-covalently with calmodulin, a calcium-binding protein with many roles, both in the calcium-bound and calcium-free states.	GO:0005634//nucleus//cellular_component//A membrane-bounded organelle of eukaryotic cells in which chromosomes are housed and replicated. In most cells, the nucleus contains all of the cell's chromosomes except the organellar chromosomes, and is the site of RNA synthesis and processing. In some species, or in specialized cell types, RNA metabolism or DNA replication may be absent.	GO:0005737//cytoplasm//cellular_component//All of the contents of a cell excluding the plasma membrane and nucleus, but including other subcellular structures.	GO:0007275//multicellular organismal development//biological_process//The biological process whose specific outcome is the progression of a multicellular organism over time from an initial condition (e.g. a zygote or a young adult) to a later condition (e.g. a multicellular animal or an aged adult).	GO:0030154//cell differentiation//biological_process//The process whereby relatively unspecialized cells, e.g. embryonic or regenerative cells, acquire specialized structural and/or functional features that characterize the cells, tissues, or organs of the mature organism or some other relatively stable phase of the organism's life history. Differentiation includes the processes involved in commi…	GO:0043565//sequence-specific DNA binding//molecular_function//Interacting selectively and non-covalently with DNA of a specific nucleotide composition, e.g. GC-rich DNA binding, or with a specific sequence motif or type of DNA e.g. promotor binding or rDNA binding.	GO:0045449//regulation of transcription//biological_process//Any process that modulates the frequency, rate or extent of the synthesis of either RNA on a template of DNA or DNA on a template of RNA.
63	515379	MAMDC4	Chr11:109390068-109397554	Variation_3785,Variation_5415,Variation_9631,Variation_23294,Variation_30350,Variation_30359,Variation_31536	GO:0005515//protein binding//molecular_function//Interacting selectively and non-covalently with any protein or protein complex (a complex of two or more proteins that may include other nonprotein molecules).	GO:0016020//membrane//cellular_component//Double layer of lipid molecules that encloses all cells, and, in eukaryotes, many organelles; may be a single or double lipid bilayer; also includes associated proteins.
63	618691	PHPT1	Chr11:109398856-109400300	Variation_3785,Variation_5415,Variation_9631,Variation_23294,Variation_30350,Variation_30359,Variation_31536	GO:0004721//phosphoprotein phosphatase activity//molecular_function//Catalysis of the reaction: a phosphoprotein + H2O = a protein + phosphate. Together with protein kinases, these enzymes control the state of phosphorylation of cell proteins and thereby provide an important mechanism for regulating cellular activity.	GO:0005737//cytoplasm//cellular_component//All of the contents of a cell excluding the plasma membrane and nucleus, but including other subcellular structures.	GO:0016787//hydrolase activity//molecular_function//Catalysis of the hydrolysis of various bonds, e.g. C-O, C-N, C-C, phosphoric anhydride bonds, etc. Hydrolase is the systematic name for any enzyme of EC class 3.	bta00051//Fructose and mannose metabolism - Bos taurus (cow)//Metabolism; Carbohydrate Metabolism//NA
63	521846	LOC521846	Chr11:109402947-109405874
63	508218	PARF	Chr11:109409111-109428206		GO:0000166//nucleotide binding//molecular_function//Interacting selectively and non-covalently with a nucleotide, any compound consisting of a nucleoside that is esterified with (ortho)phosphate or an oligophosphate at any hydroxyl group on the ribose or deoxyribose.	GO:0005525//GTP binding//molecular_function//Interacting selectively and non-covalently with GTP, guanosine triphosphate.	GO:0005622//intracellular//cellular_component//The living contents of a cell; the matter contained within (but not including) the plasma membrane, usually taken to exclude large vacuoles and masses of secretory or ingested material. In eukaryotes it includes the nucleus and cytoplasm.	GO:0005634//nucleus//cellular_component//A membrane-bounded organelle of eukaryotic cells in which chromosomes are housed and replicated. In most cells, the nucleus contains all of the cell's chromosomes except the organellar chromosomes, and is the site of RNA synthesis and processing. In some species, or in specialized cell types, RNA metabolism or DNA replication may be absent.	GO:0005737//cytoplasm//cellular_component//All of the contents of a cell excluding the plasma membrane and nucleus, but including other subcellular structures.	GO:0007264//small GTPase mediated signal transduction//biological_process//Any series of molecular signals in which a small monomeric GTPase relays one or more of the signals.
63	618673	KIAA1984	Chr11:109428730-109436858	Variation_3785,Variation_5415,Variation_9631,Variation_23294,Variation_30350,Variation_30359,Variation_112559
63	514305	TMEM141	Chr11:109439670-109441450	Variation_3785,Variation_5415,Variation_9631,Variation_30350,Variation_30359	GO:0016020//membrane//cellular_component//Double layer of lipid molecules that encloses all cells, and, in eukaryotes, many organelles; may be a single or double lipid bilayer; also includes associated proteins.	GO:0016021//integral to membrane//cellular_component//Penetrating at least one phospholipid bilayer of a membrane. May also refer to the state of being buried in the bilayer with no exposure outside the bilayer. When used to describe a protein, indicates that all or part of the peptide sequence is embedded in the membrane.
63	504893	LCN15	Chr11:109460254-109463916	Variation_3785,Variation_5415,Variation_9630,Variation_9631,Variation_30350,Variation_30355,Variation_30359,Variation_31535	GO:0005215//transporter activity//molecular_function//Enables the directed movement of substances (such as macromolecules, small molecules, ions) into, out of or within a cell, or between cells.	GO:0005488//binding//molecular_function//The selective, non-covalent, often stoichiometric, interaction of a molecule with one or more specific sites on another molecule.	GO:0006629//lipid metabolic process//biological_process//The chemical reactions and pathways involving lipids, compounds soluble in an organic solvent but not, or sparingly, in an aqueous solvent. Includes fatty acids; neutral fats, other fatty-acid esters, and soaps; long-chain (fatty) alcohols and waxes; sphingoids and other long-chain bases; glycolipids, phospholipids and sphingolipids; and ca…
63	618665	LCN6	Chr11:109470398-109475338	Variation_3785,Variation_5415,Variation_9631,Variation_30350,Variation_30355,Variation_30357,Variation_30359,Variation_31535,Variation_36931
63	524369	LCN10	Chr11:109476592-109487237	Variation_3785,Variation_5415,Variation_9631,Variation_30350,Variation_30355,Variation_30357,Variation_30359,Variation_31535,Variation_36931	GO:0005488//binding//molecular_function//The selective, non-covalent, often stoichiometric, interaction of a molecule with one or more specific sites on another molecule.
63	511158	LCN1	Chr11:109492512-109495776		GO:0005215//transporter activity//molecular_function//Enables the directed movement of substances (such as macromolecules, small molecules, ions) into, out of or within a cell, or between cells.	GO:0005488//binding//molecular_function//The selective, non-covalent, often stoichiometric, interaction of a molecule with one or more specific sites on another molecule.
63	505681	MRPS2	Chr11:109512258-109515308	Variation_112549	GO:0003735//structural constituent of ribosome//molecular_function//The action of a molecule that contributes to the structural integrity of the ribosome.	GO:0005622//intracellular//cellular_component//The living contents of a cell; the matter contained within (but not including) the plasma membrane, usually taken to exclude large vacuoles and masses of secretory or ingested material. In eukaryotes it includes the nucleus and cytoplasm.	GO:0005739//mitochondrion//cellular_component//A semiautonomous, self replicating organelle that occurs in varying numbers, shapes, and sizes in the cytoplasm of virtually all eukaryotic cells. It is notably the site of tissue respiration.	GO:0006412//translation//biological_process//The cellular metabolic process by which a protein is formed, using the sequence of a mature mRNA molecule to specify the sequence of amino acids in a polypeptide chain. Translation is mediated by the ribosome, and begins with the formation of a ternary complex between aminoacylated initiator methionine tRNA, GTP, and initiation factor 2, which subseque…	GO:0015935//small ribosomal subunit//cellular_component//The smaller of the two subunits of a ribosome.
63	618654	C11H9ORF116	Chr11:109516125-109522469
63	618652	LOC618652	Chr11:109525444-109530433
65	616944	LOC616944	Chr12:62390040-62433842
65	100139482	LOC100139482	Chr12:62589349-62791697
66	784305	LOC784305	Chr12:69281524-69361739		GO:0000166//nucleotide binding//molecular_function//Interacting selectively and non-covalently with a nucleotide, any compound consisting of a nucleoside that is esterified with (ortho)phosphate or an oligophosphate at any hydroxyl group on the ribose or deoxyribose.	GO:0005524//ATP binding//molecular_function//Interacting selectively and non-covalently with ATP, adenosine 5'-triphosphate, a universally important coenzyme and enzyme regulator.	GO:0016021//integral to membrane//cellular_component//Penetrating at least one phospholipid bilayer of a membrane. May also refer to the state of being buried in the bilayer with no exposure outside the bilayer. When used to describe a protein, indicates that all or part of the peptide sequence is embedded in the membrane.	GO:0016887//ATPase activity//molecular_function//Catalysis of the reaction: ATP + H2O = ADP + phosphate + 2 H+. May or may not be coupled to another reaction.	GO:0042626//ATPase activity, coupled to transmembrane movement of substances//molecular_function//Catalysis of the reaction: ATP + H2O = ADP + phosphate, to directly drive the active transport of a substance across a membrane.	GO:0055085//transmembrane transport//biological_process//The process whereby a solute is transported from one side of a membrane to the other.
66	531645	LOC531645	Chr12:69437920-69888723
67	531645	LOC531645	Chr12:69437920-69888723
72	519993	LRP12	Chr14:58095917-58186678	Variation_5258,Variation_100444
72	509241	DPYS	Chr14:58209503-58299412		bta00240//Pyrimidine metabolism - Bos taurus (cow)//Metabolism; Nucleotide Metabolism//NA	bta00410//beta-Alanine metabolism - Bos taurus (cow)//Metabolism; Metabolism of Other Amino Acids//NA	bta00770//Pantothenate and CoA biosynthesis - Bos taurus (cow)//Metabolism; Metabolism of Cofactors and Vitamins//NA	bta00983//Drug metabolism - other enzymes - Bos taurus (cow)//Metabolism; Xenobiotics Biodegradation and Metabolism//NA	bta01100//Metabolic pathways - Bos taurus (cow)//NA//NA
74	529492	LOC529492	Chr15:10019585-10021281
75	510498	SBF2	Chr15:41408797-41732296	Variation_0143,Variation_35031,Variation_39067,Variation_43267,Variation_43812,Variation_43835,Variation_48679,Variation_48680,Variation_48932,Variation_61099,Variation_65864,Variation_85647,Variation_101133,Variation_101134,Variation_101135,Variation_112945
76	100170895	TRNAK-UUU	Chr16:8169050-8169122
77	787566	HMGB1P1	Chr16:8882034-8902262		bta03410//Base excision repair - Bos taurus (cow)//Genetic Information Processing; Replication and Repair//Base excision repair (BER) is the predominant DNA damage repair pathway for the processing of small base lesions, derived from oxidation and alkylation damages. BER is normally defined as DNA repair initiated by lesion-specific DNA glycosylases and completed by either of the two sub-pathways…
82	616699	LHX1	Chr19:12633923-12639465	Variation_5001,Variation_37189
82	504783	LOC504783	Chr19:12645233-12650533
82	786041	LHX1	Chr19:12682150-12687963	Variation_5001,Variation_37189
82	786013	AATF	Chr19:12693730-12801803	Variation_5001,Variation_37189,Variation_102449
83	614312	DVL2	Chr19:27318478-27326432		bta04310//Wnt signaling pathway - Bos taurus (cow)//Environmental Information Processing; Signal Transduction//Wnt proteins are secreted morphogens that are required for basic developmental processes, such as cell-fate specification, progenitor-cell proliferation and the control of asymmetric cell division, in many different species and organs. There are at least three different Wnt pathways: the…	bta04330//Notch signaling pathway - Bos taurus (cow)//Environmental Information Processing; Signal Transduction//The Notch signaling pathway is an evolutionarily conserved, intercellular signaling mechanism essential for proper embryonic development in all metazoan organisms in the Animal kingdom. The Notch proteins (Notch1-Notch4 in vertebrates) are single-pass receptors that are activated by th…	bta04916//Melanogenesis - Bos taurus (cow)//Organismal Systems; Endocrine System//Cutaneous melanin pigment plays a critical role in camouflage, mimicry, social communication, and protection against harmful effects of solar radiation. Melanogenesis is under complex regulatory control by multiple agents. The most important positive regulator of melanogenesis is the MC1 receptor with its ligands me…	bta05200//Pathways in cancer - Bos taurus (cow)//Human Diseases; Cancers//NA	bta05217//Basal cell carcinoma - Bos taurus (cow)//Human Diseases; Cancers//Cancer of the skin is the most common cancer in Caucasians and basal cell carcinomas (BCC) account for 90% of all skin cancers. The vast majority of BCC cases are sporadic, though there is a rare familial syndrome basal cell nevus syndrome (BCNS, or Gorlin syndrome) that predisposes to development of BCC. In addition, the…
83	539774	PHF23	Chr19:27327197-27331013	Variation_72786	GO:0005515//protein binding//molecular_function//Interacting selectively and non-covalently with any protein or protein complex (a complex of two or more proteins that may include other nonprotein molecules).	GO:0008270//zinc ion binding//molecular_function//Interacting selectively and non-covalently with zinc (Zn) ions.	GO:0046872//metal ion binding//molecular_function//Interacting selectively and non-covalently with any metal ion.
83	327715	GABARAP	Chr19:27331958-27333889		GO:0000139//Golgi membrane//cellular_component//The lipid bilayer surrounding any of the compartments of the Golgi apparatus.	GO:0000226//microtubule cytoskeleton organization//biological_process//A process that is carried out at the cellular level which results in the assembly, arrangement of constituent parts, or disassembly of cytoskeletal structures comprising microtubules and their associated proteins.	GO:0000421//autophagic vacuole membrane//cellular_component//The lipid bilayer surrounding an autophagic vacuole, a double-membrane-bounded vesicle in which endogenous cellular material is sequestered.	GO:0005515//protein binding//molecular_function//Interacting selectively and non-covalently with any protein or protein complex (a complex of two or more proteins that may include other nonprotein molecules).	GO:0005737//cytoplasm//cellular_component//All of the contents of a cell excluding the plasma membrane and nucleus, but including other subcellular structures.	GO:0005764//lysosome//cellular_component//A small lytic vacuole that has cell cycle-independent morphology and is found in most animal cells and that contains a variety of hydrolases, most of which have their maximal activities in the pH range 5-6. The contained enzymes display latency if properly isolated. About 40 different lysosomal hydrolases are known and lysosomes have a great variety of mo…	GO:0005790//smooth endoplasmic reticulum//cellular_component//The smooth endoplasmic reticulum (ER) has with no ribosomes attached to it. The smooth is the recipient of the proteins synthesized in the rough ER. Those proteins to be exported are passed to the Golgi complex, the resident proteins are returned to the rough ER and the lysosomal proteins after phosphorylation of their mannose residues…	GO:0005794//Golgi apparatus//cellular_component//A compound membranous cytoplasmic organelle of eukaryotic cells, consisting of flattened, ribosome-free vesicles arranged in a more or less regular stack. The Golgi apparatus differs from the endoplasmic reticulum in often having slightly thicker membranes, appearing in sections as a characteristic shallow semicircle so that the convex side (cis or…	GO:0005874//microtubule//cellular_component//Any of the long, generally straight, hollow tubes of internal diameter 12-15 nm and external diameter 24 nm found in a wide variety of eukaryotic cells; each consists (usually) of 13 protofilaments of polymeric tubulin, staggered in such a manner that the tubulin monomers are arranged in a helical pattern on the microtubular surface, and with the alpha…	GO:0005875//microtubule associated complex//cellular_component//Any multimeric complex connected to a microtubule.	GO:0005886//plasma membrane//cellular_component//The membrane surrounding a cell that separates the cell from its external environment. It consists of a phospholipid bilayer and associated proteins.	GO:0008017//microtubule binding//molecular_function//Interacting selectively and non-covalently with microtubules, filaments composed of tubulin monomers.	GO:0015031//protein transport//biological_process//The directed movement of proteins into, out of or within a cell, or between cells by means of some agent such as a transporter or pore.	GO:0015629//actin cytoskeleton//cellular_component//The part of the cytoskeleton (the internal framework of a cell) composed of actin and associated proteins. Includes actin cytoskeleton-associated complexes.	GO:0048487//beta-tubulin binding//molecular_function//Interacting selectively and non-covalently with the microtubule constituent protein beta-tubulin.	GO:0050811//GABA receptor binding//molecular_function//Interacting selectively and non-covalently with the gamma-aminobutyric acid (GABA, 4-aminobutyrate) receptor.	bta04140//Regulation of autophagy - Bos taurus (cow)//Cellular Processes; Transport and Catabolism//NA
83	509192	CTDNEP1	Chr19:27334968-27341122		GO:0004722//protein serine/threonine phosphatase activity//molecular_function//Catalysis of the reaction: protein serine phosphate + H2O = protein serine + phosphate, and protein threonine phosphate + H2O = protein threonine + phosphate.	GO:0005515//protein binding//molecular_function//Interacting selectively and non-covalently with any protein or protein complex (a complex of two or more proteins that may include other nonprotein molecules).	GO:0005634//nucleus//cellular_component//A membrane-bounded organelle of eukaryotic cells in which chromosomes are housed and replicated. In most cells, the nucleus contains all of the cell's chromosomes except the organellar chromosomes, and is the site of RNA synthesis and processing. In some species, or in specialized cell types, RNA metabolism or DNA replication may be absent.	GO:0005635//nuclear envelope//cellular_component//The double lipid bilayer enclosing the nucleus and separating its contents from the rest of the cytoplasm; includes the intermembrane space, a gap of width 20-40 nm (also called the perinuclear space).	GO:0005783//endoplasmic reticulum//cellular_component//The irregular network of unit membranes, visible only by electron microscopy, that occurs in the cytoplasm of many eukaryotic cells. The membranes form a complex meshwork of tubular channels, which are often expanded into slitlike cavities called cisternae. The ER takes two forms, rough (or granular), with ribosomes adhering to the outer surf…	GO:0005789//endoplasmic reticulum membrane//cellular_component//The lipid bilayer surrounding the endoplasmic reticulum.	GO:0006470//protein dephosphorylation//biological_process//The process of removing one or more phosphoric residues from a protein.	GO:0006998//nuclear envelope organization//biological_process//A process that is carried out at the cellular level which results in the assembly, arrangement of constituent parts, or disassembly of the nuclear envelope.	GO:0016020//membrane//cellular_component//Double layer of lipid molecules that encloses all cells, and, in eukaryotes, many organelles; may be a single or double lipid bilayer; also includes associated proteins.	GO:0016021//integral to membrane//cellular_component//Penetrating at least one phospholipid bilayer of a membrane. May also refer to the state of being buried in the bilayer with no exposure outside the bilayer. When used to describe a protein, indicates that all or part of the peptide sequence is embedded in the membrane.	GO:0016787//hydrolase activity//molecular_function//Catalysis of the hydrolysis of various bonds, e.g. C-O, C-N, C-C, phosphoric anhydride bonds, etc. Hydrolase is the systematic name for any enzyme of EC class 3.	GO:0031965//nuclear membrane//cellular_component//Either of the lipid bilayers that surround the nucleus and form the nuclear envelope; excludes the intermembrane space.
83	512976	C19H17ORF81	Chr19:27341879-27347616		GO:0005515//protein binding//molecular_function//Interacting selectively and non-covalently with any protein or protein complex (a complex of two or more proteins that may include other nonprotein molecules).
83	512975	CLDN7	Chr19:27347740-27349964		GO:0005198//structural molecule activity//molecular_function//The action of a molecule that contributes to the structural integrity of a complex or assembly within or outside a cell.	GO:0005515//protein binding//molecular_function//Interacting selectively and non-covalently with any protein or protein complex (a complex of two or more proteins that may include other nonprotein molecules).	GO:0005886//plasma membrane//cellular_component//The membrane surrounding a cell that separates the cell from its external environment. It consists of a phospholipid bilayer and associated proteins.	GO:0005923//tight junction//cellular_component//An occluding cell-cell junction that is composed of a branching network of sealing strands that completely encircles the apical end of each cell in an epithelial sheet; the outer leaflets of the two interacting plasma membranes are seen to be tightly apposed where sealing strands are present. Each sealing strand is composed of a long row of transmem…	GO:0016021//integral to membrane//cellular_component//Penetrating at least one phospholipid bilayer of a membrane. May also refer to the state of being buried in the bilayer with no exposure outside the bilayer. When used to describe a protein, indicates that all or part of the peptide sequence is embedded in the membrane.	GO:0016328//lateral plasma membrane//cellular_component//The membranes on the sides of epithelial cells which lie at the interface of adjacent cells.	GO:0030054//cell junction//cellular_component//A plasma membrane part that forms a specialized region of connection between two cells or between a cell and the extracellular matrix. At a cell junction, anchoring proteins extend through the plasma membrane to link cytoskeletal proteins in one cell to cytoskeletal proteins in neighboring cells or to proteins in the extracellular matrix.	bta04514//Cell adhesion molecules (CAMs) - Bos taurus (cow)//Environmental Information Processing; Signaling Molecules and Interaction//Cell adhesion molecules are (glyco)proteins expressed on the cell surface and play a critical role in a wide array of biologic processes that include hemostasis, the immune response, inflammation, embryogenesis, and development of neuronal tissue. There are four …	bta04530//Tight junction - Bos taurus (cow)//Cellular Processes; Cell Communication//Epithelial tight junctions (TJs) are composed of at least three types of transmembrane protein -occludin, claudin and junctional adhesion molecules (JAMs)- and a cytoplasmic 'plaque' consisting of many different proteins that form large complexes. The transmembrane proteins mediate cell adhesion and are thought t…	bta04670//Leukocyte transendothelial migration - Bos taurus (cow)//Organismal Systems; Immune System//Leukocyte migaration from the blood into tissues is vital for immune surveillance and inflammation. During this diapedesis of leukocytes, the leukocytes bind to endothelial cell adhesion molecules (CAM) and then migrate across the vascular endothelium. A leukocyte adherent to CAMs on the endothel…	bta05160//Hepatitis C - Bos taurus (cow)//Human Diseases; Infectious Diseases//Hepatitis C virus (HCV) is a major cause of chronic liver disease. The HCV employ several strategies to perturb host cell immunity. After invasion, HCV RNA genome functions directly as an mRNA in the cytoplasm of the host cell and forms membrane-associated replication complexes along with non-structural proteins. Viral…
83	282359	SLC2A4	Chr19:27361755-27367509		GO:0000299//integral to membrane of membrane fraction//cellular_component//Integral to that fraction of cells, prepared by disruptive biochemical methods, that includes the plasma and other membranes; require detergents, such as Triton X-100, to be released from membranes.	GO:0005215//transporter activity//molecular_function//Enables the directed movement of substances (such as macromolecules, small molecules, ions) into, out of or within a cell, or between cells.	GO:0005355//glucose transmembrane transporter activity//molecular_function//Catalysis of the transfer of the hexose monosaccharide glucose from one side of the membrane to the other.	GO:0005515//protein binding//molecular_function//Interacting selectively and non-covalently with any protein or protein complex (a complex of two or more proteins that may include other nonprotein molecules).	GO:0005737//cytoplasm//cellular_component//All of the contents of a cell excluding the plasma membrane and nucleus, but including other subcellular structures.	GO:0005768//endosome//cellular_component//A membrane-bounded organelle that carries materials newly ingested by endocytosis. It passes many of the materials to lysosomes for degradation.	GO:0005792//microsome//cellular_component//Any of the small, heterogeneous, artifactual, vesicular particles, 50-150 nm in diameter, that are formed when some eukaryotic cells are homogenized and that sediment on centrifugation at 100000 g.	GO:0005886//plasma membrane//cellular_component//The membrane surrounding a cell that separates the cell from its external environment. It consists of a phospholipid bilayer and associated proteins.	GO:0005887//integral to plasma membrane//cellular_component//Penetrating at least one phospholipid bilayer of a plasma membrane. May also refer to the state of being buried in the bilayer with no exposure outside the bilayer.	GO:0008643//carbohydrate transport//biological_process//The directed movement of carbohydrate into, out of or within a cell, or between cells by means of some agent such as a transporter or pore. Carbohydrates are any of a group of organic compounds based of the general formula Cx(H2O)y.	GO:0009897//external side of plasma membrane//cellular_component//The side of the plasma membrane that is opposite to the side that faces the cytoplasm.	GO:0022891//substrate-specific transmembrane transporter activity//molecular_function//Enables the transfer of a specific substance or group of related substances from one side of a membrane to the other.	GO:0030140//trans-Golgi network transport vesicle//cellular_component//A vesicle that mediates transport between the trans-Golgi network and other parts of the cell.	GO:0030659//cytoplasmic vesicle membrane//cellular_component//The lipid bilayer surrounding a cytoplasmic vesicle.	GO:0042593//glucose homeostasis//biological_process//Any process involved in the maintenance of an internal steady-state of glucose within an organism or cell.	GO:0048471//perinuclear region of cytoplasm//cellular_component//Cytoplasm situated near, or occurring around, the nucleus.	GO:0050873//brown fat cell differentiation//biological_process//The process whereby a relatively unspecialized cell acquires specialized features of a brown adipocyte, an animal connective tissue cell involved in adaptive thermogenesis. Brown adipocytes contain multiple small droplets of triglycerides and a high number of mitochondria.	GO:0055085//transmembrane transport//biological_process//The process whereby a solute is transported from one side of a membrane to the other.	GO:0070062//extracellular vesicular exosome//cellular_component//A membrane-bounded vesicle that is released into the extracellular region by fusion of the limiting endosomal membrane of a multivesicular body with the plasma membrane.	bta04910//Insulin signaling pathway - Bos taurus (cow)//Organismal Systems; Endocrine System//Insulin binding to its receptor results in the tyrosine phosphorylation of insulin receptor substrates (IRS) by the insulin receptor tyrosine kinase (INSR). This allows association of IRSs with the regulatory subunit of phosphoinositide 3-kinase (PI3K). PI3K activates 3-phosphoinositide-dependent protein…	bta04920//Adipocytokine signaling pathway - Bos taurus (cow)//Organismal Systems; Endocrine System//Increased adipocyte volume and number are positively correlated with leptin production, and negatively correlated with production of adiponectin.<br>&nbsp;&nbsp; Leptin is an important regulator of energy intake and metabolic rate primarily by acting at hypothalamic nuclei. Leptin exerts its anorec…	bta04930//Type II diabetes mellitus - Bos taurus (cow)//Human Diseases; Metabolic Diseases//Insulin resistance is strongly associated with type II diabetes. "Diabetogenic" factors including FFA, TNFalpha and cellular stress induce insulin resistance through inhibition of IRS1 functions. Serine/threonine phosphorylation, interaction with SOCS, regulation of the expression, modification of the cell…
83	614429	YBX2	Chr19:27367954-27373961
84	538255	HCN1	Chr20:30951612-31402729	Variation_99123,Variation_105553
87	100140328	SCFD1	Chr21:42111213-42302884	Variation_7031,Variation_35247
87	508575	G2E3	Chr21:42135028-42181002	Variation_7031	GO:0000209//protein polyubiquitination//biological_process//Addition of multiple ubiquitin groups to a protein, forming a ubiquitin chain.	GO:0001824//blastocyst development//biological_process//The process whose specific outcome is the progression of the blastocyst over time, from its formation to the mature structure. The mammalian blastocyst is a hollow ball of cells containing two cell types, the inner cell mass and the trophectoderm.	GO:0004842//ubiquitin-protein ligase activity//molecular_function//Catalysis of the reaction: ATP + ubiquitin + protein lysine = AMP + diphosphate + protein N-ubiquityllysine.	GO:0005515//protein binding//molecular_function//Interacting selectively and non-covalently with any protein or protein complex (a complex of two or more proteins that may include other nonprotein molecules).	GO:0005737//cytoplasm//cellular_component//All of the contents of a cell excluding the plasma membrane and nucleus, but including other subcellular structures.	GO:0005794//Golgi apparatus//cellular_component//A compound membranous cytoplasmic organelle of eukaryotic cells, consisting of flattened, ribosome-free vesicles arranged in a more or less regular stack. The Golgi apparatus differs from the endoplasmic reticulum in often having slightly thicker membranes, appearing in sections as a characteristic shallow semicircle so that the convex side (cis or…	GO:0008270//zinc ion binding//molecular_function//Interacting selectively and non-covalently with zinc (Zn) ions.	GO:0043066//negative regulation of apoptosis//biological_process//Any process that stops, prevents, or reduces the frequency, rate or extent of cell death by apoptosis.	GO:0046872//metal ion binding//molecular_function//Interacting selectively and non-covalently with any metal ion.
87	504316	COCH	Chr21:42442736-42456670	Variation_7031	GO:0005515//protein binding//molecular_function//Interacting selectively and non-covalently with any protein or protein complex (a complex of two or more proteins that may include other nonprotein molecules).	GO:0005576//extracellular region//cellular_component//The space external to the outermost structure of a cell. For cells without external protective or external encapsulating structures this refers to space outside of the plasma membrane. This term covers the host cell environment outside an intracellular parasite.	GO:0005615//extracellular space//cellular_component//That part of a multicellular organism outside the cells proper, usually taken to be outside the plasma membranes, and occupied by fluid.
87	516375	STRN3	Chr21:42459390-42519463	Variation_5734,Variation_7031
88	509374	LOC509374	Chr21:50928951-50929775		GO:0005515//protein binding//molecular_function//Interacting selectively and non-covalently with any protein or protein complex (a complex of two or more proteins that may include other nonprotein molecules).
88	784950	LOC784950	Chr21:50940739-50963514
88	782924	LOC782924	Chr21:51016388-51018323
88	100138454	LOC100138454	Chr21:51217083-51248877
90	537594	PHACTR1	Chr23:43861317-44431701	Variation_36456,Variation_36457,Variation_36459,Variation_39439,Variation_69331,Variation_69332,Variation_99432,Variation_107350
93	537343	HPSE2	Chr26:19026684-19751486	Variation_4710,Variation_6840,Variation_29402,Variation_34842,Variation_34843,Variation_37104,Variation_48391,Variation_65769,Variation_65770,Variation_71095,Variation_71096,Variation_71097,Variation_75366,Variation_75367,Variation_85443,Variation_85444,Variation_85445,Variation_101023,Variation_101024,Variation_103321,Variation_105694,Variation_112790,Variation_112791,Variation_112792	GO:0003824//catalytic activity//molecular_function//Catalysis of a biochemical reaction at physiological temperatures. In biologically catalyzed reactions, the reactants are known as substrates, and the catalysts are naturally occurring macromolecular substances known as enzymes. Enzymes possess specific binding sites for substrates, and are usually composed wholly or largely of protein, but RNA …	GO:0005975//carbohydrate metabolic process//biological_process//The chemical reactions and pathways involving carbohydrates, any of a group of organic compounds based of the general formula Cx(H2O)y. Includes the formation of carbohydrate derivatives by the addition of a carbohydrate residue to another molecule.	GO:0016020//membrane//cellular_component//Double layer of lipid molecules that encloses all cells, and, in eukaryotes, many organelles; may be a single or double lipid bilayer; also includes associated proteins.	GO:0016798//hydrolase activity, acting on glycosyl bonds//molecular_function//Catalysis of the hydrolysis of any glycosyl bond.	GO:0043169//cation binding//molecular_function//Interacting selectively and non-covalently with cations, charged atoms or groups of atoms with a net positive charge.	bta00531//Glycosaminoglycan degradation - Bos taurus (cow)//Metabolism; Glycan Biosynthesis and Metabolism//NA	bta01100//Metabolic pathways - Bos taurus (cow)//NA//NA
94	615232	INPP5A	Chr26:51093089-51185466	Variation_3827,Variation_4718,Variation_4719,Variation_29874,Variation_71178,Variation_71179,Variation_71181,Variation_101092,Variation_105270,Variation_105827,Variation_112873,Variation_112874	GO:0004437//inositol or phosphatidylinositol phosphatase activity//molecular_function//Catalysis of the removal of a phosphate group from phosphorylated myo-inositol (1,2,3,5/4,6-cyclohexanehexol) or a phosphatidylinositol.	bta00562//Inositol phosphate metabolism - Bos taurus (cow)//Metabolism; Carbohydrate Metabolism//NA	bta01100//Metabolic pathways - Bos taurus (cow)//NA//NA	bta04070//Phosphatidylinositol signaling system - Bos taurus (cow)//Environmental Information Processing; Signal Transduction//NA
96	281685	CHRM3	Chr28:10611738-11346715	Variation_2354,Variation_3337,Variation_8351,Variation_113931	GO:0004872//receptor activity//molecular_function//Combining with an extracellular or intracellular messenger to initiate a change in cell activity.	GO:0004930//G-protein coupled receptor activity//molecular_function//A receptor that binds an extracellular ligand and transmits the signal to a heterotrimeric G-protein complex. These receptors are characteristically seven-transmembrane receptors and are made up of hetero- or homodimers.	GO:0004981//muscarinic acetylcholine receptor activity//molecular_function//Combining with acetylcholine to initiate a change in cell activity via activation of a G protein, with pharmacological characteristics of muscarinic receptors.	GO:0005886//plasma membrane//cellular_component//The membrane surrounding a cell that separates the cell from its external environment. It consists of a phospholipid bilayer and associated proteins.	GO:0007586//digestion//biological_process//The whole of the physical, chemical, and biochemical processes carried out by multicellular organisms to break down ingested nutrients into components that may be easily absorbed and directed into metabolism.	GO:0016021//integral to membrane//cellular_component//Penetrating at least one phospholipid bilayer of a membrane. May also refer to the state of being buried in the bilayer with no exposure outside the bilayer. When used to describe a protein, indicates that all or part of the peptide sequence is embedded in the membrane.	GO:0016323//basolateral plasma membrane//cellular_component//The region of the plasma membrane that includes the basal end and sides of the cell. Often used in reference to animal polarized epithelial membranes, where the basal membrane is the part attached to the extracellular matrix, or in plant cells, where the basal membrane is defined with respect to the zygotic axis.	GO:0030054//cell junction//cellular_component//A plasma membrane part that forms a specialized region of connection between two cells or between a cell and the extracellular matrix. At a cell junction, anchoring proteins extend through the plasma membrane to link cytoskeletal proteins in one cell to cytoskeletal proteins in neighboring cells or to proteins in the extracellular matrix.	GO:0045202//synapse//cellular_component//The junction between a nerve fiber of one neuron and another neuron or muscle fiber or glial cell; the site of interneuronal communication. As the nerve fiber approaches the synapse it enlarges into a specialized structure, the presynaptic nerve ending, which contains mitochondria and synaptic vesicles. At the tip of the nerve ending is the presynaptic mem…	GO:0045211//postsynaptic membrane//cellular_component//A specialized area of membrane facing the presynaptic membrane on the tip of the nerve ending and separated from it by a minute cleft (the synaptic cleft). Neurotransmitters across the synaptic cleft and transmit the signal to the postsynaptic membrane.	GO:0045987//positive regulation of smooth muscle contraction//biological_process//Any process that activates or increases the frequency, rate or extent of smooth muscle contraction.	bta04020//Calcium signaling pathway - Bos taurus (cow)//Environmental Information Processing; Signal Transduction//Ca2+ that enters the cell from the outside is a principal source of signal Ca2+. Entry of Ca2+ is driven by the presence of a large electrochemical gradient across the plasma membrane. Cells use this external source of signal Ca2+ by activating various entry channels with widely diff…	bta04080//Neuroactive ligand-receptor interaction - Bos taurus (cow)//Environmental Information Processing; Signaling Molecules and Interaction//NA	bta04810//Regulation of actin cytoskeleton - Bos taurus (cow)//Cellular Processes; Cell Motility//NA	bta04970//Salivary secretion - Bos taurus (cow)//Organismal Systems; Digestive System//Saliva has manifold functions in maintaining the integrity of the oral tissues, in protecting teeth from caries, in the tasting and ingestion of food, in speech and in the tolerance of tenures, for example. Salivary secretion occurs in response to stimulation by neurotransmitters released from autonomic nerve e…	bta04971//Gastric acid secretion - Bos taurus (cow)//Organismal Systems; Digestive System//Gastric acid is a key factor in normal upper gastrointestinal functions, including protein digestion and calcium and iron absorption, as well as providing some protection against bacterial infections. The principal stimulants of acid secretion at the level of the parietal cell are histamine (paracrine), gas…	bta04972//Pancreatic secretion - Bos taurus (cow)//Organismal Systems; Digestive System//The pancreas performs both exocrine and endocrine functions. The exocrine pancreas consists of two parts, the acinar and duct cells. The primary functions of pancreatic acinar cells are to synthesize and secrete digestive enzymes. Stimulation of the cell by secretagogues such as acetylcholine (ACh) and cholec…
98	539850	HNRNPH3	Chr28:23993331-24004273
98	539779	RUFY2	Chr28:24001488-24049254
98	540969	DNA2	Chr28:24053986-24092269		bta03030//DNA replication - Bos taurus (cow)//Genetic Information Processing; Replication and Repair//A complex network of interacting proteins and enzymes is required for DNA replication. Generally, DNA replication follows a multistep enzymatic pathway. At the DNA replication fork, a DNA helicase (DnaB or MCM complex) precedes the DNA synthetic machinery and unwinds the duplex parental DNA in co…
98	282524	SLC25A16	Chr28:24100278-24127963		GO:0005488//binding//molecular_function//The selective, non-covalent, often stoichiometric, interaction of a molecule with one or more specific sites on another molecule.	GO:0005739//mitochondrion//cellular_component//A semiautonomous, self replicating organelle that occurs in varying numbers, shapes, and sizes in the cytoplasm of virtually all eukaryotic cells. It is notably the site of tissue respiration.	GO:0005743//mitochondrial inner membrane//cellular_component//The inner, i.e. lumen-facing, lipid bilayer of the mitochondrial envelope. It is highly folded to form cristae.	GO:0016020//membrane//cellular_component//Double layer of lipid molecules that encloses all cells, and, in eukaryotes, many organelles; may be a single or double lipid bilayer; also includes associated proteins.	GO:0016021//integral to membrane//cellular_component//Penetrating at least one phospholipid bilayer of a membrane. May also refer to the state of being buried in the bilayer with no exposure outside the bilayer. When used to describe a protein, indicates that all or part of the peptide sequence is embedded in the membrane.	GO:0055085//transmembrane transport//biological_process//The process whereby a solute is transported from one side of a membrane to the other.
98	100139944	LOC100139944	Chr28:24136726-24137510
98	513640	LOC513640	Chr28:24160438-24274969
98	781771	LOC781771	Chr28:24230065-24231609
98	767587	CCAR1	Chr28:24286188-24332588	Variation_3808,Variation_30510	GO:0003676//nucleic acid binding//molecular_function//Interacting selectively and non-covalently with any nucleic acid.	GO:0051301//cell division//biological_process//The process resulting in the physical partitioning and separation of a cell into daughter cells.
98	506979	STOX1	Chr28:24351833-24411598	Variation_1230,Variation_3808,Variation_10334,Variation_31753,Variation_38207,Variation_48613,Variation_65714,Variation_71035,Variation_85356,Variation_85357,Variation_100973
98	534331	DDX50	Chr28:24418276-24451491	Variation_48614	GO:0003723//RNA binding//molecular_function//Interacting selectively and non-covalently with an RNA molecule or a portion thereof.	GO:0004386//helicase activity//molecular_function//Catalysis of the reaction: NTP + H2O = NDP + phosphate, to drive the unwinding of a DNA or RNA helix.	GO:0005524//ATP binding//molecular_function//Interacting selectively and non-covalently with ATP, adenosine 5'-triphosphate, a universally important coenzyme and enzyme regulator.	GO:0005634//nucleus//cellular_component//A membrane-bounded organelle of eukaryotic cells in which chromosomes are housed and replicated. In most cells, the nucleus contains all of the cell's chromosomes except the organellar chromosomes, and is the site of RNA synthesis and processing. In some species, or in specialized cell types, RNA metabolism or DNA replication may be absent.
98	781917	DDX21	Chr28:24459683-24483101	Variation_48614
98	527433	KBP	Chr28:24488008-24542669		GO:0005515//protein binding//molecular_function//Interacting selectively and non-covalently with any protein or protein complex (a complex of two or more proteins that may include other nonprotein molecules).	GO:0005739//mitochondrion//cellular_component//A semiautonomous, self replicating organelle that occurs in varying numbers, shapes, and sizes in the cytoplasm of virtually all eukaryotic cells. It is notably the site of tissue respiration.	GO:0006839//mitochondrial transport//biological_process//Transport of substances into, out of or within a mitochondrion.	GO:0007275//multicellular organismal development//biological_process//The biological process whose specific outcome is the progression of a multicellular organism over time from an initial condition (e.g. a zygote or a young adult) to a later condition (e.g. a multicellular animal or an aged adult).	GO:0007399//nervous system development//biological_process//The process whose specific outcome is the progression of nervous tissue over time, from its formation to its mature state.	GO:0019894//kinesin binding//molecular_function//Interacting selectively and non-covalently and stoichiometrically with kinesin, a member of a superfamily of microtubule-based motor proteins that perform force-generating tasks such as organelle transport and chromosome segregation.	GO:0030154//cell differentiation//biological_process//The process whereby relatively unspecialized cells, e.g. embryonic or regenerative cells, acquire specialized structural and/or functional features that characterize the cells, tissues, or organs of the mature organism or some other relatively stable phase of the organism's life history. Differentiation includes the processes involved in commi…
98	614824	HKDC1	Chr28:24795802-24835305	Variation_100975
98	505988	SUPV3L1	Chr28:24849922-24874974
98	510574	VPS26A	Chr28:24878895-24904111	Variation_58463	GO:0005515//protein binding//molecular_function//Interacting selectively and non-covalently with any protein or protein complex (a complex of two or more proteins that may include other nonprotein molecules).	GO:0005737//cytoplasm//cellular_component//All of the contents of a cell excluding the plasma membrane and nucleus, but including other subcellular structures.	GO:0005768//endosome//cellular_component//A membrane-bounded organelle that carries materials newly ingested by endocytosis. It passes many of the materials to lysosomes for degradation.	GO:0005829//cytosol//cellular_component//The part of the cytoplasm that does not contain organelles but which does contain other particulate matter, such as protein complexes.	GO:0007034//vacuolar transport//biological_process//The directed movement of substances into, out of or within a vacuole.	GO:0010008//endosome membrane//cellular_component//The lipid bilayer surrounding an endosome.	GO:0015031//protein transport//biological_process//The directed movement of proteins into, out of or within a cell, or between cells by means of some agent such as a transporter or pore.	GO:0016020//membrane//cellular_component//Double layer of lipid molecules that encloses all cells, and, in eukaryotes, many organelles; may be a single or double lipid bilayer; also includes associated proteins.	GO:0030904//retromer complex//cellular_component//A conserved multimeric membrane-associated complex involved in retrograde transport from endosomes to the Golgi apparatus. For example, the budding yeast retromer comprises Vps35p, Vps29p, Vps26p, Vps5p, and Vps17p.	GO:0042147//retrograde transport, endosome to Golgi//biological_process//The directed movement of membrane-bounded vesicles from endosomes back to the trans-Golgi network where they are recycled for further rounds of transport.
98	281771	HK1	Chr28:24941825-24993093	Variation_2877,Variation_85359,Variation_85360	GO:0000166//nucleotide binding//molecular_function//Interacting selectively and non-covalently with a nucleotide, any compound consisting of a nucleoside that is esterified with (ortho)phosphate or an oligophosphate at any hydroxyl group on the ribose or deoxyribose.	GO:0004396//hexokinase activity//molecular_function//Catalysis of the reaction: ATP + D-hexose = ADP + D-hexose 6-phosphate.	GO:0005524//ATP binding//molecular_function//Interacting selectively and non-covalently with ATP, adenosine 5'-triphosphate, a universally important coenzyme and enzyme regulator.	GO:0005739//mitochondrion//cellular_component//A semiautonomous, self replicating organelle that occurs in varying numbers, shapes, and sizes in the cytoplasm of virtually all eukaryotic cells. It is notably the site of tissue respiration.	GO:0005741//mitochondrial outer membrane//cellular_component//The outer, i.e. cytoplasm-facing, lipid bilayer of the mitochondrial envelope.	GO:0005829//cytosol//cellular_component//The part of the cytoplasm that does not contain organelles but which does contain other particulate matter, such as protein complexes.	GO:0005975//carbohydrate metabolic process//biological_process//The chemical reactions and pathways involving carbohydrates, any of a group of organic compounds based of the general formula Cx(H2O)y. Includes the formation of carbohydrate derivatives by the addition of a carbohydrate residue to another molecule.	GO:0006096//glycolysis//biological_process//The chemical reactions and pathways resulting in the breakdown of a monosaccharide (generally glucose) into pyruvate, with the concomitant production of a small amount of ATP. Pyruvate may be converted to ethanol, lactate, or other small molecules, or fed into the TCA cycle.	GO:0016020//membrane//cellular_component//Double layer of lipid molecules that encloses all cells, and, in eukaryotes, many organelles; may be a single or double lipid bilayer; also includes associated proteins.	GO:0016301//kinase activity//molecular_function//Catalysis of the transfer of a phosphate group, usually from ATP, to a substrate molecule.	GO:0016740//transferase activity//molecular_function//Catalysis of the transfer of a group, e.g. a methyl group, glycosyl group, acyl group, phosphorus-containing, or other groups, from one compound (generally regarded as the donor) to another compound (generally regarded as the acceptor). Transferase is the systematic name for any enzyme of EC class 2.	bta00010//Glycolysis / Gluconeogenesis - Bos taurus (cow)//Metabolism; Carbohydrate Metabolism//Glycolysis is the process of converting glucose into pyruvate and generating small amounts of ATP (energy) and NADH (reducing power). It is a central pathway that produces important precursor metabolites: six-carbon compounds of glucose-6P and fructose-6P and three-carbon compounds of glycerone-P, glyc…	bta00051//Fructose and mannose metabolism - Bos taurus (cow)//Metabolism; Carbohydrate Metabolism//NA	bta00052//Galactose metabolism - Bos taurus (cow)//Metabolism; Carbohydrate Metabolism//NA	bta00500//Starch and sucrose metabolism - Bos taurus (cow)//Metabolism; Carbohydrate Metabolism//NA	bta00520//Amino sugar and nucleotide sugar metabolism - Bos taurus (cow)//Metabolism; Carbohydrate Metabolism//NA	bta00524//Butirosin and neomycin biosynthesis - Bos taurus (cow)//Metabolism; Biosynthesis of Other Secondary Metabolites//NA	bta01100//Metabolic pathways - Bos taurus (cow)//NA//NA	bta04910//Insulin signaling pathway - Bos taurus (cow)//Organismal Systems; Endocrine System//Insulin binding to its receptor results in the tyrosine phosphorylation of insulin receptor substrates (IRS) by the insulin receptor tyrosine kinase (INSR). This allows association of IRSs with the regulatory subunit of phosphoinositide 3-kinase (PI3K). PI3K activates 3-phosphoinositide-dependent protein…	bta04930//Type II diabetes mellitus - Bos taurus (cow)//Human Diseases; Metabolic Diseases//Insulin resistance is strongly associated with type II diabetes. "Diabetogenic" factors including FFA, TNFalpha and cellular stress induce insulin resistance through inhibition of IRS1 functions. Serine/threonine phosphorylation, interaction with SOCS, regulation of the expression, modification of the cell…	bta04973//Carbohydrate digestion and absorption - Bos taurus (cow)//Organismal Systems; Digestive System//Dietary carbohydrate in humans and omnivorous animals is a major nutrient. The carbohydrates that we ingest vary from the lactose in milk to complex carbohydrates. These carbohydrates are digested to monosaccharides, mostly glucose, galactose and fructose, prior to absorption in the small int…
