# Supplementary material for: Genome-Wide Identification of Copy Number Variations in Chinese Holstein
Source: PLoS One. 2012 Nov 7;7(11):e48732. doi: 10.1371/journal.pone.0048732 (PMC3492429; doi:10.1371/journal.pone.0048732)
Supplement: Table S7 — The proportion of total CNVRs length on each chromosome. (XLS) [file pone.0048732.s008.xls]

## Sheet: Table S7
Table S7: The proportion of total CNVRs length on each chromosome
Chr.	1	2	3	4	5	6	7	8	9	10	11	12	13	14	15	16	17	18	19	20	21	23	24	26	27	28
Length of Chr. (Mb)	161.1	140.8	127.9	124.5	125.8	122.6	112.1	116.9	108.1	106.4	110.2	85.4	84.4	81.3	84.6	77.8	76.5	66.1	65.2	75.7	69.2	53.3	65	51.7	48.7	46.1
Total Length of CNVR (bp)	1345411	1466628	275699	497897	403080	2561031	2282676	938588	1195771	811768	1940086	895970	201862	776308	1128124	891032	279373	569482	307662	343403	821328	105984	219825	368851	814173	1799461
Percentage of CNVR Length	0.83514	1.04164	0.215558	0.399917	0.320413	2.08893	2.03629	0.802898	1.10617	0.76294	1.76051	1.04915	0.239173	0.954868	1.33348	1.14529	0.365193	0.861546	0.471874	0.453637	1.18689	0.198844	0.338192	0.713445	1.67181	3.90339
